# Supplementary material for: Molecular Mimicry and HLA Polymorphisms May Drive Autoimmunity in Recipients of the BNT-162b2 mRNA Vaccine: A Computational Analysis
Source: Microorganisms. 2023 Jun 28;11(7):1686. doi: 10.3390/microorganisms11071686 (PMC10384367; doi:10.3390/microorganisms11071686)
Supplement: Supplementary file 1 [file microorganisms-11-01686-s001.zip]

Archive with 1 entries (1 files):
- microorganisms-2465986-supplementary.xlsx
