# Supplementary material for: Molecular Mimicry and HLA Polymorphisms May Drive Autoimmunity in Recipients of the BNT-162b2 mRNA Vaccine: A Computational Analysis
Source: Microorganisms. 2023 Jun 28;11(7):1686. doi: 10.3390/microorganisms11071686 (PMC10384367; doi:10.3390/microorganisms11071686)
Supplement: Supplementary file 1 [file microorganisms-11-01686-s001.zip › microorganisms-2465986-supplementary.xlsx]

## Sheet: Sheet1
Epitope ID	Epitope	Epitope	Epitope	Epitope	Epitope	Epitope	Epitope	Epitope	Epitope	Epitope	Epitope	Epitope	Epitope	Epitope	Epitope	Epitope	Related Object	Related Object	Related Object	Related Object	Related Object	Related Object	Related Object	Related Object	Related Object	Related Object	Related Object	Related Object	Related Object	Related Object	Related Object
IEDB IRI	Object Type	Name	Modified Residue(s)	Modifications	Starting Position	Ending Position	IRI	Synonyms	Source Molecule	Source Molecule IRI	Molecule Parent	Molecule Parent IRI	Source Organism	Source Organism IRI	Species	Species IRI	Epitope Relation	Object Type	Name	Starting Position	Ending Position	IRI	Synonyms	Source Molecule	Source Molecule IRI	Molecule Parent	Molecule Parent IRI	Source Organism	Source Organism IRI	Species	Species IRI
https://www.iedb.org/epitope/462	Linear peptide	AATKMSECVLGQSKRVD			1007	1023			E2 glycoprotein precursor	http://www.ncbi.nlm.nih.gov/protein/NP_828851.1	Spike glycoprotein	http://www.uniprot.org/uniprot/P59594	SARS coronavirus Tor2	http://purl.obolibrary.org/obo/NCBITaxon_227984	SARS-CoV1	https://ontology.iedb.org/taxon/10002316
https://www.iedb.org/epitope/803	Linear peptide	ADYSVLYNST			350	359			spike glycoprotein	http://www.ncbi.nlm.nih.gov/protein/AAP41037.1	Spike glycoprotein	http://www.uniprot.org/uniprot/P59594	SARS coronavirus Tor2	http://purl.obolibrary.org/obo/NCBITaxon_227984	SARS-CoV1	https://ontology.iedb.org/taxon/10002316
https://www.iedb.org/epitope/999	Linear peptide	AEIRASANLA			998	1007			Spike glycoprotein precursor	http://www.ncbi.nlm.nih.gov/protein/P59594.1	Spike glycoprotein	http://www.uniprot.org/uniprot/P59594	SARS coronavirus Tor2	http://purl.obolibrary.org/obo/NCBITaxon_227984	SARS-CoV1	https://ontology.iedb.org/taxon/10002316
https://www.iedb.org/epitope/1220	Linear peptide	AEVQIDRLI			971	979			Spike glycoprotein precursor	http://www.ncbi.nlm.nih.gov/protein/P59594.1	Spike glycoprotein	http://www.uniprot.org/uniprot/P59594	SARS coronavirus Tor2	http://purl.obolibrary.org/obo/NCBITaxon_227984	SARS-CoV1	https://ontology.iedb.org/taxon/10002316
https://www.iedb.org/epitope/1221	Linear peptide	AEVQIDRLIT			971	980			Spike glycoprotein precursor	http://www.ncbi.nlm.nih.gov/protein/P59594.1	Spike glycoprotein	http://www.uniprot.org/uniprot/P59594	SARS coronavirus Tor2	http://purl.obolibrary.org/obo/NCBITaxon_227984	SARS-CoV1	https://ontology.iedb.org/taxon/10002316
https://www.iedb.org/epitope/1597	Linear peptide	AGLIAIVMVTILLCC			1204	1218			Spike glycoprotein precursor	http://www.ncbi.nlm.nih.gov/protein/P59594.1	Spike glycoprotein	http://www.uniprot.org/uniprot/P59594	SARS coronavirus Tor2	http://purl.obolibrary.org/obo/NCBITaxon_227984	SARS-CoV1	https://ontology.iedb.org/taxon/10002316
https://www.iedb.org/epitope/2092	Linear peptide	AISSVLNDILSRLDKVE			954	970			E2 glycoprotein precursor	http://www.ncbi.nlm.nih.gov/protein/NP_828851.1	Spike glycoprotein	http://www.uniprot.org/uniprot/P59594	SARS coronavirus Tor2	http://purl.obolibrary.org/obo/NCBITaxon_227984	SARS-CoV1	https://ontology.iedb.org/taxon/10002316
https://www.iedb.org/epitope/2121	Linear peptide	AIVMVTILLCCMTSC			1208	1222			Spike glycoprotein precursor	http://www.ncbi.nlm.nih.gov/protein/P59594.1	Spike glycoprotein	http://www.uniprot.org/uniprot/P59594	SARS coronavirus Tor2	http://purl.obolibrary.org/obo/NCBITaxon_227984	SARS-CoV1	https://ontology.iedb.org/taxon/10002316
https://www.iedb.org/epitope/2801	Linear peptide	ALNTLVKQL			940	948			spike glycoprotein S	http://www.ncbi.nlm.nih.gov/protein/AAP30030.1	Spike glycoprotein	http://www.uniprot.org/uniprot/P59594	SARS coronavirus BJ01	http://purl.obolibrary.org/obo/NCBITaxon_228407	SARS-CoV1	https://ontology.iedb.org/taxon/10002316
https://www.iedb.org/epitope/2838	Linear peptide	ALQEQCRFPNITNSHVPILQERP			395	417			envelope glycoprotein	http://www.ncbi.nlm.nih.gov/protein/AAL05538.1	Envelope glycoprotein gp62	http://www.uniprot.org/uniprot/P03381	Human T-cell leukemia virus type I	http://purl.obolibrary.org/obo/NCBITaxon_11908	Primate T-lymphotropic virus 1	http://purl.obolibrary.org/obo/NCBITaxon_194440
https://www.iedb.org/epitope/3176	Linear peptide	AMQMAYRF			881	888			Spike glycoprotein precursor	http://www.ncbi.nlm.nih.gov/protein/P59594.1	Spike glycoprotein	http://www.uniprot.org/uniprot/P59594	SARS-CoV1		SARS-CoV1	https://ontology.iedb.org/taxon/10002316
https://www.iedb.org/epitope/3492	Linear peptide	APATVCGPKL			506	515			Spike glycoprotein precursor	http://www.ncbi.nlm.nih.gov/protein/P59594.1	Spike glycoprotein	http://www.uniprot.org/uniprot/P59594	SARS coronavirus Tor2	http://purl.obolibrary.org/obo/NCBITaxon_227984	SARS-CoV1	https://ontology.iedb.org/taxon/10002316
https://www.iedb.org/epitope/3589	Linear peptide	APHGVVFLHV			1038	1047			Spike glycoprotein precursor	http://www.ncbi.nlm.nih.gov/protein/P59594.1	Spike glycoprotein	http://www.uniprot.org/uniprot/P59594	SARS coronavirus Tor2	http://purl.obolibrary.org/obo/NCBITaxon_227984	SARS-CoV1	https://ontology.iedb.org/taxon/10002316
https://www.iedb.org/epitope/3939	Linear peptide	AQALNTLVK			938	946			Spike glycoprotein precursor	http://www.ncbi.nlm.nih.gov/protein/P59594.1	Spike glycoprotein	http://www.uniprot.org/uniprot/P59594	SARS coronavirus Tor2	http://purl.obolibrary.org/obo/NCBITaxon_227984	SARS-CoV1	https://ontology.iedb.org/taxon/10002316
https://www.iedb.org/epitope/3982	Linear peptide	AQKFNGLTVLPPLLT			834	848			Spike glycoprotein precursor	http://www.ncbi.nlm.nih.gov/protein/P59594.1	Spike glycoprotein	http://www.uniprot.org/uniprot/P59594	SARS coronavirus Tor2	http://purl.obolibrary.org/obo/NCBITaxon_227984	SARS-CoV1	https://ontology.iedb.org/taxon/10002316
https://www.iedb.org/epitope/3983	Linear peptide	AQKFNGLTVLPPLLTDD			834	850			E2 glycoprotein precursor	http://www.ncbi.nlm.nih.gov/protein/NP_828851.1	Spike glycoprotein	http://www.uniprot.org/uniprot/P59594	SARS coronavirus Tor2	http://purl.obolibrary.org/obo/NCBITaxon_227984	SARS-CoV1	https://ontology.iedb.org/taxon/10002316
https://www.iedb.org/epitope/4129	Linear peptide	ARDLICAQKFNGLTVLP			828	844			E2 glycoprotein precursor	http://www.ncbi.nlm.nih.gov/protein/NP_828851.1	Spike glycoprotein	http://www.uniprot.org/uniprot/P59594	SARS coronavirus Tor2	http://purl.obolibrary.org/obo/NCBITaxon_227984	SARS-CoV1	https://ontology.iedb.org/taxon/10002316
https://www.iedb.org/epitope/4321	Linear peptide	ASANLAATK			1002	1010			Spike glycoprotein precursor	http://www.ncbi.nlm.nih.gov/protein/P59594.1	Spike glycoprotein	http://www.uniprot.org/uniprot/P59594	SARS coronavirus Tor2	http://purl.obolibrary.org/obo/NCBITaxon_227984	SARS-CoV1	https://ontology.iedb.org/taxon/10002316
https://www.iedb.org/epitope/5908	Linear peptide	AYRFNGIGVTQNVLY			903	917			Spike glycoprotein	https://www.uniprot.org/uniprot/P0DTC2.1	Spike glycoprotein	http://www.uniprot.org/uniprot/P0DTC2	Severe acute respiratory syndrome coronavirus 2	http://purl.obolibrary.org/obo/NCBITaxon_2697049	Severe acute respiratory syndrome coronavirus 2	http://purl.obolibrary.org/obo/NCBITaxon_2697049
https://www.iedb.org/epitope/6011	Linear peptide	CANLLLQYGSFCTQLNRALSGIA			731	753			Spike glycoprotein precursor	http://www.ncbi.nlm.nih.gov/protein/P59594.1	Spike glycoprotein	http://www.uniprot.org/uniprot/P59594	SARS-CoV1		SARS-CoV1	https://ontology.iedb.org/taxon/10002316
https://www.iedb.org/epitope/6110	Linear peptide	CDIPIGAGICASYHTVS			648	664			E2 glycoprotein precursor	http://www.ncbi.nlm.nih.gov/protein/NP_828851.1	Spike glycoprotein	http://www.uniprot.org/uniprot/P59594	SARS coronavirus Tor2	http://purl.obolibrary.org/obo/NCBITaxon_227984	SARS-CoV1	https://ontology.iedb.org/taxon/10002316
https://www.iedb.org/epitope/6476	Linear peptide	CKFDEDDSEPVLKGVKLHYT			1236	1255			E2 glycoprotein precursor	http://www.ncbi.nlm.nih.gov/protein/NP_828851.1	Spike glycoprotein	http://www.uniprot.org/uniprot/P59594	SARS-CoV1		SARS-CoV1	https://ontology.iedb.org/taxon/10002316
https://www.iedb.org/epitope/6562	Linear peptide	CLGDINARDLICAQKFN			822	838			E2 glycoprotein precursor	http://www.ncbi.nlm.nih.gov/protein/NP_828851.1	Spike glycoprotein	http://www.uniprot.org/uniprot/P59594	SARS coronavirus Tor2	http://purl.obolibrary.org/obo/NCBITaxon_227984	SARS-CoV1	https://ontology.iedb.org/taxon/10002316
https://www.iedb.org/epitope/6918	Linear peptide	CRFPNITNSHVPILQE			400	415			Envelope glycoprotein gp62 precursor	http://www.ncbi.nlm.nih.gov/protein/P03381.1	Envelope glycoprotein gp62	http://www.uniprot.org/uniprot/P03381	Human T-cell leukemia virus type I	http://purl.obolibrary.org/obo/NCBITaxon_11908	Primate T-lymphotropic virus 1	http://purl.obolibrary.org/obo/NCBITaxon_194440
https://www.iedb.org/epitope/6919	Linear peptide	CRFPNITNSHVPILQERPPLENR			400	422			envelope glycoprotein	http://www.ncbi.nlm.nih.gov/protein/AAL05538.1	Envelope glycoprotein gp62	http://www.uniprot.org/uniprot/P03381	Human T-cell leukemia virus type I	http://purl.obolibrary.org/obo/NCBITaxon_11908	Primate T-lymphotropic virus 1	http://purl.obolibrary.org/obo/NCBITaxon_194440
https://www.iedb.org/epitope/6920	Linear peptide	CRFPNITNSHVPILQERPPLENRVLTG			400	426			envelope glycoprotein	http://www.ncbi.nlm.nih.gov/protein/AAL05538.1	Envelope glycoprotein gp62	http://www.uniprot.org/uniprot/P03381	Human T-cell leukemia virus type I	http://purl.obolibrary.org/obo/NCBITaxon_11908	Primate T-lymphotropic virus 1	http://purl.obolibrary.org/obo/NCBITaxon_194440
https://www.iedb.org/epitope/6921	Linear peptide	CRFPNITNSHVPILQERPPLENRVLTGYGL
https://www.iedb.org/epitope/7247	Linear peptide	CVADYSVLY			348	356			Spike glycoprotein precursor	http://www.ncbi.nlm.nih.gov/protein/P59594.1	Spike glycoprotein	http://www.uniprot.org/uniprot/P59594	SARS coronavirus Tor2	http://purl.obolibrary.org/obo/NCBITaxon_227984	SARS-CoV1	https://ontology.iedb.org/taxon/10002316
https://www.iedb.org/epitope/7289	Linear peptide	CVNFNFNGLTGTGVL			524	538			Spike glycoprotein precursor	http://www.ncbi.nlm.nih.gov/protein/P59594.1	Spike glycoprotein	http://www.uniprot.org/uniprot/P59594	SARS coronavirus Tor2	http://purl.obolibrary.org/obo/NCBITaxon_227984	SARS-CoV1	https://ontology.iedb.org/taxon/10002316
https://www.iedb.org/epitope/7868	Linear peptide	DDSEPVLKGVKLHYT			1241	1255			Spike glycoprotein precursor	http://www.ncbi.nlm.nih.gov/protein/P59594.1	Spike glycoprotein	http://www.uniprot.org/uniprot/P59594	SARS coronavirus Tor2	http://purl.obolibrary.org/obo/NCBITaxon_227984	SARS-CoV1	https://ontology.iedb.org/taxon/10002316
https://www.iedb.org/epitope/7928	Linear peptide	DEDDSEPVL			1239	1247			Spike glycoprotein precursor	http://www.ncbi.nlm.nih.gov/protein/P59594.1	Spike glycoprotein	http://www.uniprot.org/uniprot/P59594	SARS coronavirus Tor2	http://purl.obolibrary.org/obo/NCBITaxon_227984	SARS-CoV1	https://ontology.iedb.org/taxon/10002316
https://www.iedb.org/epitope/8239	Linear peptide	DFCGKGYHLMSFPQAAP			1023	1039			E2 glycoprotein precursor	http://www.ncbi.nlm.nih.gov/protein/NP_828851.1	Spike glycoprotein	http://www.uniprot.org/uniprot/P59594	SARS coronavirus Tor2	http://purl.obolibrary.org/obo/NCBITaxon_227984	SARS-CoV1	https://ontology.iedb.org/taxon/10002316
https://www.iedb.org/epitope/9006	Linear peptide	DKYFKNHTSPDVDLG			1135	1149			Spike glycoprotein precursor	http://www.ncbi.nlm.nih.gov/protein/P59594.1	Spike glycoprotein	http://www.uniprot.org/uniprot/P59594	SARS coronavirus Tor2	http://purl.obolibrary.org/obo/NCBITaxon_227984	SARS-CoV1	https://ontology.iedb.org/taxon/10002316
https://www.iedb.org/epitope/9007	Linear peptide	DKYFKNHTSPDVDLGD			1153	1168			surface glycoprotein [Severe acute respiratory syndrome coronavirus 2]	http://www.ncbi.nlm.nih.gov/protein/YP_009724390.1	Spike glycoprotein	http://www.uniprot.org/uniprot/P0DTC2	Severe acute respiratory syndrome coronavirus 2	http://purl.obolibrary.org/obo/NCBITaxon_2697049	Severe acute respiratory syndrome coronavirus 2	http://purl.obolibrary.org/obo/NCBITaxon_2697049
https://www.iedb.org/epitope/9094	Linear peptide	DLGDISGINASVVNIQK			1147	1163			E2 glycoprotein precursor	http://www.ncbi.nlm.nih.gov/protein/NP_828851.1	Spike glycoprotein	http://www.uniprot.org/uniprot/P59594	SARS coronavirus Tor2	http://purl.obolibrary.org/obo/NCBITaxon_227984	SARS-CoV1	https://ontology.iedb.org/taxon/10002316
https://www.iedb.org/epitope/9421	Linear peptide	DNAFNCTFEY			154	163			Spike glycoprotein precursor	http://www.ncbi.nlm.nih.gov/protein/P59594.1	Spike glycoprotein	http://www.uniprot.org/uniprot/P59594	SARS coronavirus Tor2	http://purl.obolibrary.org/obo/NCBITaxon_227984	SARS-CoV1	https://ontology.iedb.org/taxon/10002316
https://www.iedb.org/epitope/10112	Linear peptide	DSFKEELDKY			1128	1137			Spike glycoprotein precursor	http://www.ncbi.nlm.nih.gov/protein/P59594.1	Spike glycoprotein	http://www.uniprot.org/uniprot/P59594	SARS coronavirus Tor2	http://purl.obolibrary.org/obo/NCBITaxon_227984	SARS-CoV1	https://ontology.iedb.org/taxon/10002316
https://www.iedb.org/epitope/10113	Linear peptide	DSFKEELDKYFKNHTSPDVDLGDISGINASVV			1128	1159			Spike glycoprotein precursor	http://www.ncbi.nlm.nih.gov/protein/P59594.1	Spike glycoprotein	http://www.uniprot.org/uniprot/P59594	SARS-CoV1		SARS-CoV1	https://ontology.iedb.org/taxon/10002316
https://www.iedb.org/epitope/10778	Linear peptide	DVVNQNAQALNTLVKQL			932	948			E2 glycoprotein precursor	http://www.ncbi.nlm.nih.gov/protein/NP_828851.1	Spike glycoprotein	http://www.uniprot.org/uniprot/P59594	SARS coronavirus Tor2	http://purl.obolibrary.org/obo/NCBITaxon_227984	SARS-CoV1	https://ontology.iedb.org/taxon/10002316
https://www.iedb.org/epitope/10965	Linear peptide	DYSVLYNSTF			351	360			Spike glycoprotein precursor	http://www.ncbi.nlm.nih.gov/protein/P59594.1	Spike glycoprotein	http://www.uniprot.org/uniprot/P59594	SARS coronavirus Tor2	http://purl.obolibrary.org/obo/NCBITaxon_227984	SARS-CoV1	https://ontology.iedb.org/taxon/10002316
https://www.iedb.org/epitope/11038	Linear peptide	EAEVQIDRLITGRLQSL			988	1004			Spike glycoprotein	https://www.uniprot.org/uniprot/P0DTC2.1	Spike glycoprotein	http://www.uniprot.org/uniprot/P0DTC2	Severe acute respiratory syndrome coronavirus 2	http://purl.obolibrary.org/obo/NCBITaxon_2697049	Severe acute respiratory syndrome coronavirus 2	http://purl.obolibrary.org/obo/NCBITaxon_2697049
https://www.iedb.org/epitope/11384	Linear peptide	EDLLFNKVTLADAGF			801	815			Spike glycoprotein precursor	http://www.ncbi.nlm.nih.gov/protein/P59594.1	Spike glycoprotein	http://www.uniprot.org/uniprot/P59594	SARS coronavirus Tor2	http://purl.obolibrary.org/obo/NCBITaxon_227984	SARS-CoV1	https://ontology.iedb.org/taxon/10002316
https://www.iedb.org/epitope/11740	Linear peptide	EELDKYFKNHTSPDVDL			1132	1148			E2 glycoprotein precursor	http://www.ncbi.nlm.nih.gov/protein/NP_828851.1	Spike glycoprotein	http://www.uniprot.org/uniprot/P59594	SARS coronavirus Tor2	http://purl.obolibrary.org/obo/NCBITaxon_227984	SARS-CoV1	https://ontology.iedb.org/taxon/10002316
https://www.iedb.org/epitope/12426	Linear peptide	EIDRLNEVAKNLNESLIDLQELGKYEQY + ACET(E1)	E1	Acetylation|ACET	1164	1191			Spike glycoprotein precursor	http://www.ncbi.nlm.nih.gov/protein/P59594.1	Spike glycoprotein	http://www.uniprot.org/uniprot/P59594	SARS-CoV1		SARS-CoV1	https://ontology.iedb.org/taxon/10002316
https://www.iedb.org/epitope/14626	Linear peptide	EVAKNLNESLIDLQELG			1170	1186			E2 glycoprotein precursor	http://www.ncbi.nlm.nih.gov/protein/NP_828851.1	Spike glycoprotein	http://www.uniprot.org/uniprot/P59594	SARS coronavirus Tor2	http://purl.obolibrary.org/obo/NCBITaxon_227984	SARS-CoV1	https://ontology.iedb.org/taxon/10002316
https://www.iedb.org/epitope/15585	Linear peptide	FELLNAPATVCGPKL			501	515			Spike glycoprotein precursor	http://www.ncbi.nlm.nih.gov/protein/P59594.1	Spike glycoprotein	http://www.uniprot.org/uniprot/P59594	SARS-CoV1		SARS-CoV1	https://ontology.iedb.org/taxon/10002316
https://www.iedb.org/epitope/15899	Linear peptide	FFSPQIITTDNTFVSGNCDVVIGIINNTVYDPLQPELDSF			1091	1130			E2 glycoprotein precursor	http://www.ncbi.nlm.nih.gov/protein/NP_828851.1	Spike glycoprotein	http://www.uniprot.org/uniprot/P59594	SARS-CoV1		SARS-CoV1	https://ontology.iedb.org/taxon/10002316
https://www.iedb.org/epitope/15903	Linear peptide	FFSTFKCYGVSATKLND			360	376			Spike glycoprotein precursor	http://www.ncbi.nlm.nih.gov/protein/P59594.1	Spike glycoprotein	http://www.uniprot.org/uniprot/P59594	SARS coronavirus Tor2	http://purl.obolibrary.org/obo/NCBITaxon_227984	SARS-CoV1	https://ontology.iedb.org/taxon/10002316
https://www.iedb.org/epitope/15972	Linear peptide	FGEVFNAT			325	332			Spike glycoprotein precursor	http://www.ncbi.nlm.nih.gov/protein/P59594.1	Spike glycoprotein	http://www.uniprot.org/uniprot/P59594	SARS-CoV1		SARS-CoV1	https://ontology.iedb.org/taxon/10002316
https://www.iedb.org/epitope/16156	Linear peptide	FIAGLIAIV			1202	1210			Spike glycoprotein precursor	http://www.ncbi.nlm.nih.gov/protein/P59594.1	Spike glycoprotein	http://www.uniprot.org/uniprot/P59594	SARS coronavirus Tor2	http://purl.obolibrary.org/obo/NCBITaxon_227984	SARS-CoV1	https://ontology.iedb.org/taxon/10002316
https://www.iedb.org/epitope/16183	Linear peptide	FIEDLLFNKVTLADAGF			799	815			E2 glycoprotein precursor	http://www.ncbi.nlm.nih.gov/protein/NP_828851.1	Spike glycoprotein	http://www.uniprot.org/uniprot/P59594	SARS coronavirus Tor2	http://purl.obolibrary.org/obo/NCBITaxon_227984	SARS-CoV1	https://ontology.iedb.org/taxon/10002316
https://www.iedb.org/epitope/16350	Linear peptide	FKCYGVSATKLNDLC			364	378			Spike glycoprotein precursor	http://www.ncbi.nlm.nih.gov/protein/P59594.1	Spike glycoprotein	http://www.uniprot.org/uniprot/P59594	SARS coronavirus Tor2	http://purl.obolibrary.org/obo/NCBITaxon_227984	SARS-CoV1	https://ontology.iedb.org/taxon/10002316
https://www.iedb.org/epitope/17154	Linear peptide	FNGLTVLPPLLTDDM			837	851			Spike glycoprotein precursor	http://www.ncbi.nlm.nih.gov/protein/P59594.1	Spike glycoprotein	http://www.uniprot.org/uniprot/P59594	SARS coronavirus Tor2	http://purl.obolibrary.org/obo/NCBITaxon_227984	SARS-CoV1	https://ontology.iedb.org/taxon/10002316
https://www.iedb.org/epitope/17341	Linear peptide	FPNITNLCPF			316	325			Spike glycoprotein precursor	http://www.ncbi.nlm.nih.gov/protein/P59594.1	Spike glycoprotein	http://www.uniprot.org/uniprot/P59594	SARS coronavirus Tor2	http://purl.obolibrary.org/obo/NCBITaxon_227984	SARS-CoV1	https://ontology.iedb.org/taxon/10002316
https://www.iedb.org/epitope/17382	Linear peptide	FPREGVFVF			1071	1079			spike glycoprotein	http://www.ncbi.nlm.nih.gov/protein/ABI96958.1	Spike glycoprotein	http://www.uniprot.org/uniprot/P59594	SARS-CoV1		SARS-CoV1	https://ontology.iedb.org/taxon/10002316
https://www.iedb.org/epitope/18514	Linear peptide	GAALQIPFAMQMAYR			891	905			Spike glycoprotein	https://www.uniprot.org/uniprot/P0DTC2.1	Spike glycoprotein	http://www.uniprot.org/uniprot/P0DTC2	Severe acute respiratory syndrome coronavirus 2	http://purl.obolibrary.org/obo/NCBITaxon_2697049	Severe acute respiratory syndrome coronavirus 2	http://purl.obolibrary.org/obo/NCBITaxon_2697049
https://www.iedb.org/epitope/18515	Linear peptide	GAALQIPFAMQMAYRFN			873	889			E2 glycoprotein precursor	http://www.ncbi.nlm.nih.gov/protein/NP_828851.1	Spike glycoprotein	http://www.uniprot.org/uniprot/P59594	SARS coronavirus Tor2	http://purl.obolibrary.org/obo/NCBITaxon_227984	SARS-CoV1	https://ontology.iedb.org/taxon/10002316
https://www.iedb.org/epitope/18594	Linear peptide	GAGICASY			653	660			Spike glycoprotein precursor	http://www.ncbi.nlm.nih.gov/protein/P59594.1	Spike glycoprotein	http://www.uniprot.org/uniprot/P59594	SARS-CoV1		SARS-CoV1	https://ontology.iedb.org/taxon/10002316
https://www.iedb.org/epitope/19176	Linear peptide	GDVVRFPNITNLCPF			311	325			Spike glycoprotein precursor	http://www.ncbi.nlm.nih.gov/protein/P59594.1	Spike glycoprotein	http://www.uniprot.org/uniprot/P59594	SARS-CoV1		SARS-CoV1	https://ontology.iedb.org/taxon/10002316
https://www.iedb.org/epitope/20288	Linear peptide	GIGVTQNVLYENQKQIA			890	906			E2 glycoprotein precursor	http://www.ncbi.nlm.nih.gov/protein/NP_828851.1	Spike glycoprotein	http://www.uniprot.org/uniprot/P59594	SARS coronavirus Tor2	http://purl.obolibrary.org/obo/NCBITaxon_227984	SARS-CoV1	https://ontology.iedb.org/taxon/10002316
https://www.iedb.org/epitope/20907	Linear peptide	GLIAIVMVTI			1205	1214			spike glycoprotein precursor	http://www.ncbi.nlm.nih.gov/protein/ADC35483.1			SARS-CoV1		SARS-CoV1	https://ontology.iedb.org/taxon/10002316
https://www.iedb.org/epitope/22144	Linear peptide	GRLQSLQTY			981	989			Spike glycoprotein precursor	http://www.ncbi.nlm.nih.gov/protein/P59594.1	Spike glycoprotein	http://www.uniprot.org/uniprot/P59594	SARS-CoV1		SARS-CoV1	https://ontology.iedb.org/taxon/10002316
https://www.iedb.org/epitope/22321	Linear peptide	GSFCTQLN			739	746			Spike glycoprotein precursor	http://www.ncbi.nlm.nih.gov/protein/P59594.1	Spike glycoprotein	http://www.uniprot.org/uniprot/P59594	SARS-CoV1		SARS-CoV1	https://ontology.iedb.org/taxon/10002316
https://www.iedb.org/epitope/22322	Linear peptide	GSFCTQLNR			739	747			Spike glycoprotein precursor	http://www.ncbi.nlm.nih.gov/protein/P59594.1	Spike glycoprotein	http://www.uniprot.org/uniprot/P59594	SARS coronavirus Tor2	http://purl.obolibrary.org/obo/NCBITaxon_227984	SARS-CoV1	https://ontology.iedb.org/taxon/10002316
https://www.iedb.org/epitope/22994	Linear peptide	GVIADYNYK			403	411			Spike glycoprotein precursor	http://www.ncbi.nlm.nih.gov/protein/P59594.1	Spike glycoprotein	http://www.uniprot.org/uniprot/P59594	SARS coronavirus Tor2	http://purl.obolibrary.org/obo/NCBITaxon_227984	SARS-CoV1	https://ontology.iedb.org/taxon/10002316
https://www.iedb.org/epitope/23200	Linear peptide	GVVFLHVTY			1041	1049			Spike glycoprotein precursor	http://www.ncbi.nlm.nih.gov/protein/P59594.1	Spike glycoprotein	http://www.uniprot.org/uniprot/P59594	SARS coronavirus Tor2	http://purl.obolibrary.org/obo/NCBITaxon_227984	SARS-CoV1	https://ontology.iedb.org/taxon/10002316
https://www.iedb.org/epitope/23293	Linear peptide	GWTFGAGAALQIPFA			885	899			Spike glycoprotein	https://www.uniprot.org/uniprot/P0DTC2.1	Spike glycoprotein	http://www.uniprot.org/uniprot/P0DTC2	Severe acute respiratory syndrome coronavirus 2	http://purl.obolibrary.org/obo/NCBITaxon_2697049	Severe acute respiratory syndrome coronavirus 2	http://purl.obolibrary.org/obo/NCBITaxon_2697049
https://www.iedb.org/epitope/23436	Linear peptide	GYQPYRVVVL			490	499			Spike glycoprotein precursor	http://www.ncbi.nlm.nih.gov/protein/P59594.1	Spike glycoprotein	http://www.uniprot.org/uniprot/P59594	SARS coronavirus Tor2	http://purl.obolibrary.org/obo/NCBITaxon_227984	SARS-CoV1	https://ontology.iedb.org/taxon/10002316
https://www.iedb.org/epitope/23437	Linear peptide	GYQPYRVVVLSFELLNA			490	506			Spike glycoprotein precursor	http://www.ncbi.nlm.nih.gov/protein/P59594.1	Spike glycoprotein	http://www.uniprot.org/uniprot/P59594	SARS coronavirus Tor2	http://purl.obolibrary.org/obo/NCBITaxon_227984	SARS-CoV1	https://ontology.iedb.org/taxon/10002316
https://www.iedb.org/epitope/23438	Linear peptide	GYQPYRVVVLSFELLNAPATV			490	510			S protein	http://www.ncbi.nlm.nih.gov/protein/AAP13441.1	Spike glycoprotein	http://www.uniprot.org/uniprot/P59594	SARS coronavirus Urbani	http://purl.obolibrary.org/obo/NCBITaxon_228330	SARS-CoV1	https://ontology.iedb.org/taxon/10002316
https://www.iedb.org/epitope/25250	Linear peptide	IADYNYKLPDDFMGCVL			405	421			Spike glycoprotein precursor	http://www.ncbi.nlm.nih.gov/protein/P59594.1	Spike glycoprotein	http://www.uniprot.org/uniprot/P59594	SARS coronavirus Tor2	http://purl.obolibrary.org/obo/NCBITaxon_227984	SARS-CoV1	https://ontology.iedb.org/taxon/10002316
https://www.iedb.org/epitope/25292	Linear peptide	IAGLIAIVMVTILLC			1203	1217			Spike glycoprotein precursor	http://www.ncbi.nlm.nih.gov/protein/P59594.1	Spike glycoprotein	http://www.uniprot.org/uniprot/P59594	SARS coronavirus Tor2	http://purl.obolibrary.org/obo/NCBITaxon_227984	SARS-CoV1	https://ontology.iedb.org/taxon/10002316
https://www.iedb.org/epitope/25293	Linear peptide	IAGLIAIVMVTILLCCM			1203	1219			E2 glycoprotein precursor	http://www.ncbi.nlm.nih.gov/protein/NP_828851.1	Spike glycoprotein	http://www.uniprot.org/uniprot/P59594	SARS coronavirus Tor2	http://purl.obolibrary.org/obo/NCBITaxon_227984	SARS-CoV1	https://ontology.iedb.org/taxon/10002316
https://www.iedb.org/epitope/25377	Linear peptide	IAPGQTGVIADYNYKL			397	412			E2 glycoprotein precursor	http://www.ncbi.nlm.nih.gov/protein/NP_828851.1	Spike glycoprotein	http://www.uniprot.org/uniprot/P59594	SARS coronavirus Tor2	http://purl.obolibrary.org/obo/NCBITaxon_227984	SARS-CoV1	https://ontology.iedb.org/taxon/10002316
https://www.iedb.org/epitope/25378	Linear peptide	IAPGQTGVIADYNYKLP			397	413			Spike glycoprotein precursor	http://www.ncbi.nlm.nih.gov/protein/P59594.1	Spike glycoprotein	http://www.uniprot.org/uniprot/P59594	SARS coronavirus Tor2	http://purl.obolibrary.org/obo/NCBITaxon_227984	SARS-CoV1	https://ontology.iedb.org/taxon/10002316
https://www.iedb.org/epitope/25662	Linear peptide	IDRLITGRLQSLQTY			993	1007			Spike glycoprotein	https://www.uniprot.org/uniprot/P0DTC2.1	Spike glycoprotein	http://www.uniprot.org/uniprot/P0DTC2	Severe acute respiratory syndrome coronavirus 2	http://purl.obolibrary.org/obo/NCBITaxon_2697049	Severe acute respiratory syndrome coronavirus 2	http://purl.obolibrary.org/obo/NCBITaxon_2697049
https://www.iedb.org/epitope/25754	Linear peptide	IEDLLFNKVTLADAG			800	814			Spike glycoprotein precursor	http://www.ncbi.nlm.nih.gov/protein/P59594.1	Spike glycoprotein	http://www.uniprot.org/uniprot/P59594	SARS coronavirus Tor2	http://purl.obolibrary.org/obo/NCBITaxon_227984	SARS-CoV1	https://ontology.iedb.org/taxon/10002316
https://www.iedb.org/epitope/26198	Linear peptide	IGAGICASY			652	660			Spike glycoprotein precursor	http://www.ncbi.nlm.nih.gov/protein/P59594.1	Spike glycoprotein	http://www.uniprot.org/uniprot/P59594	SARS coronavirus Tor2	http://purl.obolibrary.org/obo/NCBITaxon_227984	SARS-CoV1	https://ontology.iedb.org/taxon/10002316
https://www.iedb.org/epitope/26710	Linear peptide	IITTDNTFV			1114	1122			surface glycoprotein [Severe acute respiratory syndrome coronavirus 2]	http://www.ncbi.nlm.nih.gov/protein/YP_009724390.1	Spike glycoprotein	http://www.uniprot.org/uniprot/P0DTC2	Severe acute respiratory syndrome coronavirus 2 Wuhan/Hu-1/2019		Severe acute respiratory syndrome coronavirus 2	http://purl.obolibrary.org/obo/NCBITaxon_2697049
https://www.iedb.org/epitope/28511	Linear peptide	ISGINASVVNIQKEI			1169	1183			Spike glycoprotein	https://www.uniprot.org/uniprot/P0DTC2.1	Spike glycoprotein	http://www.uniprot.org/uniprot/P0DTC2	Severe acute respiratory syndrome coronavirus 2	http://purl.obolibrary.org/obo/NCBITaxon_2697049	Severe acute respiratory syndrome coronavirus 2	http://purl.obolibrary.org/obo/NCBITaxon_2697049
https://www.iedb.org/epitope/28512	Linear peptide	ISGINASVVNIQKEIDRLNE			1151	1170			E2 glycoprotein precursor	http://www.ncbi.nlm.nih.gov/protein/NP_828851.1	Spike glycoprotein	http://www.uniprot.org/uniprot/P59594	SARS-CoV1		SARS-CoV1	https://ontology.iedb.org/taxon/10002316
https://www.iedb.org/epitope/28513	Linear peptide	ISGINASVVNIQKEIDRLNEVAKNLNESLIDLQELGKYEQYI			1151	1192			E2 glycoprotein precursor	http://www.ncbi.nlm.nih.gov/protein/NP_828851.1	Spike glycoprotein	http://www.uniprot.org/uniprot/P59594	SARS-CoV1		SARS-CoV1	https://ontology.iedb.org/taxon/10002316
https://www.iedb.org/epitope/29108	Linear peptide	ITTDNTFVSGNCDVVIG			1097	1113			E2 glycoprotein precursor	http://www.ncbi.nlm.nih.gov/protein/NP_828851.1	Spike glycoprotein	http://www.uniprot.org/uniprot/P59594	SARS coronavirus Tor2	http://purl.obolibrary.org/obo/NCBITaxon_227984	SARS-CoV1	https://ontology.iedb.org/taxon/10002316
https://www.iedb.org/epitope/30435	Linear peptide	KEIDRLNEVAKNLNESL			1163	1179			E2 glycoprotein precursor	http://www.ncbi.nlm.nih.gov/protein/NP_828851.1	Spike glycoprotein	http://www.uniprot.org/uniprot/P59594	SARS coronavirus Tor2	http://purl.obolibrary.org/obo/NCBITaxon_227984	SARS-CoV1	https://ontology.iedb.org/taxon/10002316
https://www.iedb.org/epitope/30987	Linear peptide	KGIYQTSN			297	304			Spike glycoprotein precursor	http://www.ncbi.nlm.nih.gov/protein/P59594.1	Spike glycoprotein	http://www.uniprot.org/uniprot/P59594	SARS-CoV1		SARS-CoV1	https://ontology.iedb.org/taxon/10002316
https://www.iedb.org/epitope/31425	Linear peptide	KISNCVADY			344	352			Spike glycoprotein precursor	http://www.ncbi.nlm.nih.gov/protein/P59594.1	Spike glycoprotein	http://www.uniprot.org/uniprot/P59594	SARS coronavirus Tor2	http://purl.obolibrary.org/obo/NCBITaxon_227984	SARS-CoV1	https://ontology.iedb.org/taxon/10002316
https://www.iedb.org/epitope/31581	Linear peptide	KKISNCVADYSVLYNST			343	359			Spike glycoprotein precursor	http://www.ncbi.nlm.nih.gov/protein/P59594.1	Spike glycoprotein	http://www.uniprot.org/uniprot/P59594	SARS coronavirus Tor2	http://purl.obolibrary.org/obo/NCBITaxon_227984	SARS-CoV1	https://ontology.iedb.org/taxon/10002316
https://www.iedb.org/epitope/31582	Linear peptide	KKISNCVADYSVLYNSTF			343	360			S protein	http://www.ncbi.nlm.nih.gov/protein/ABF65836.1	Spike glycoprotein	http://www.uniprot.org/uniprot/P59594	SARS-CoV1		SARS-CoV1	https://ontology.iedb.org/taxon/10002316
https://www.iedb.org/epitope/32508	Linear peptide	KNHTSPDVDLGDISGIN			1157	1173			Spike glycoprotein	https://www.uniprot.org/uniprot/P0DTC2.1	Spike glycoprotein	http://www.uniprot.org/uniprot/P0DTC2	Severe acute respiratory syndrome coronavirus 2	http://purl.obolibrary.org/obo/NCBITaxon_2697049	Severe acute respiratory syndrome coronavirus 2	http://purl.obolibrary.org/obo/NCBITaxon_2697049
https://www.iedb.org/epitope/33032	Linear peptide	KQLSSNFGAISSVLNDI			946	962			E2 glycoprotein precursor	http://www.ncbi.nlm.nih.gov/protein/NP_828851.1	Spike glycoprotein	http://www.uniprot.org/uniprot/P59594	SARS coronavirus Tor2	http://purl.obolibrary.org/obo/NCBITaxon_227984	SARS-CoV1	https://ontology.iedb.org/taxon/10002316
https://www.iedb.org/epitope/33874	Linear peptide	KTSVDCNMYICGDSTEC			715	731			E2 glycoprotein precursor	http://www.ncbi.nlm.nih.gov/protein/NP_828851.1	Spike glycoprotein	http://www.uniprot.org/uniprot/P59594	SARS coronavirus Tor2	http://purl.obolibrary.org/obo/NCBITaxon_227984	SARS-CoV1	https://ontology.iedb.org/taxon/10002316
https://www.iedb.org/epitope/35205	Linear peptide	LDKYFKNHTSPDVDL			1134	1148			Spike glycoprotein precursor	http://www.ncbi.nlm.nih.gov/protein/P59594.1	Spike glycoprotein	http://www.uniprot.org/uniprot/P59594	SARS coronavirus Tor2	http://purl.obolibrary.org/obo/NCBITaxon_227984	SARS-CoV1	https://ontology.iedb.org/taxon/10002316
https://www.iedb.org/epitope/36075	Linear peptide	LGDISGINASVVNIQ			1148	1162			Spike glycoprotein precursor	http://www.ncbi.nlm.nih.gov/protein/P59594.1	Spike glycoprotein	http://www.uniprot.org/uniprot/P59594	SARS coronavirus Tor2	http://purl.obolibrary.org/obo/NCBITaxon_227984	SARS-CoV1	https://ontology.iedb.org/taxon/10002316
https://www.iedb.org/epitope/36103	Linear peptide	LGFIAGLIAIVMVTI			1200	1214			Spike glycoprotein precursor	http://www.ncbi.nlm.nih.gov/protein/P59594.1	Spike glycoprotein	http://www.uniprot.org/uniprot/P59594	SARS coronavirus Tor2	http://purl.obolibrary.org/obo/NCBITaxon_227984	SARS-CoV1	https://ontology.iedb.org/taxon/10002316
https://www.iedb.org/epitope/36458	Linear peptide	LIAIVMVTILLCCMT			1206	1220			Spike glycoprotein precursor	http://www.ncbi.nlm.nih.gov/protein/P59594.1	Spike glycoprotein	http://www.uniprot.org/uniprot/P59594	SARS coronavirus Tor2	http://purl.obolibrary.org/obo/NCBITaxon_227984	SARS-CoV1	https://ontology.iedb.org/taxon/10002316
https://www.iedb.org/epitope/36481	Linear peptide	LIDLQELGKY			1179	1188			Spike glycoprotein precursor	http://www.ncbi.nlm.nih.gov/protein/P59594.1	Spike glycoprotein	http://www.uniprot.org/uniprot/P59594	SARS coronavirus Tor2	http://purl.obolibrary.org/obo/NCBITaxon_227984	SARS-CoV1	https://ontology.iedb.org/taxon/10002316
https://www.iedb.org/epitope/36724	Linear peptide	LITGRLQSL			978	986			Spike glycoprotein precursor	http://www.ncbi.nlm.nih.gov/protein/P59594.1	Spike glycoprotein	http://www.uniprot.org/uniprot/P59594	SARS-CoV1		SARS-CoV1	https://ontology.iedb.org/taxon/10002316
https://www.iedb.org/epitope/37289	Linear peptide	LLFNKVTLA			803	811			spike glycoprotein precursor	http://www.ncbi.nlm.nih.gov/protein/AEA10473.1			SARS-CoV1		SARS-CoV1	https://ontology.iedb.org/taxon/10002316
https://www.iedb.org/epitope/37544	Linear peptide	LLLQYGSFC			734	742			spike glycoprotein S	http://www.ncbi.nlm.nih.gov/protein/AAP30030.1	Spike glycoprotein	http://www.uniprot.org/uniprot/P59594	SARS coronavirus BJ01	http://purl.obolibrary.org/obo/NCBITaxon_228407	SARS-CoV1	https://ontology.iedb.org/taxon/10002316
https://www.iedb.org/epitope/37724	Linear peptide	LLQYGSFCT			735	743			spike glycoprotein S	http://www.ncbi.nlm.nih.gov/protein/AAP30030.1	Spike glycoprotein	http://www.uniprot.org/uniprot/P59594	SARS coronavirus BJ01	http://purl.obolibrary.org/obo/NCBITaxon_228407	SARS-CoV1	https://ontology.iedb.org/taxon/10002316
https://www.iedb.org/epitope/38117	Linear peptide	LMSFPQAAPHGVVFL			1031	1045			Spike glycoprotein precursor	http://www.ncbi.nlm.nih.gov/protein/P59594.1	Spike glycoprotein	http://www.uniprot.org/uniprot/P59594	SARS coronavirus Tor2	http://purl.obolibrary.org/obo/NCBITaxon_227984	SARS-CoV1	https://ontology.iedb.org/taxon/10002316
https://www.iedb.org/epitope/38118	Linear peptide	LMSFPQAAPHGVVFLHV			1031	1047			E2 glycoprotein precursor	http://www.ncbi.nlm.nih.gov/protein/NP_828851.1	Spike glycoprotein	http://www.uniprot.org/uniprot/P59594	SARS coronavirus Tor2	http://purl.obolibrary.org/obo/NCBITaxon_227984	SARS-CoV1	https://ontology.iedb.org/taxon/10002316
https://www.iedb.org/epitope/38353	Linear peptide	LNTLVKQLSSNFGAI			941	955			Spike glycoprotein precursor	http://www.ncbi.nlm.nih.gov/protein/P59594.1	Spike glycoprotein	http://www.uniprot.org/uniprot/P59594	SARS coronavirus Tor2	http://purl.obolibrary.org/obo/NCBITaxon_227984	SARS-CoV1	https://ontology.iedb.org/taxon/10002316
https://www.iedb.org/epitope/38831	Linear peptide	LQDVVNQNAQALNTL			930	944			Spike glycoprotein precursor	http://www.ncbi.nlm.nih.gov/protein/P59594.1	Spike glycoprotein	http://www.uniprot.org/uniprot/P59594	SARS coronavirus Tor2	http://purl.obolibrary.org/obo/NCBITaxon_227984	SARS-CoV1	https://ontology.iedb.org/taxon/10002316
https://www.iedb.org/epitope/38855	Linear peptide	LQIPFAMQM			876	884			Spike glycoprotein precursor	http://www.ncbi.nlm.nih.gov/protein/P59594.1	Spike glycoprotein	http://www.uniprot.org/uniprot/P59594	SARS-CoV1		SARS-CoV1	https://ontology.iedb.org/taxon/10002316
https://www.iedb.org/epitope/38990	Linear peptide	LQSLQTYVTQQLIRA			983	997			Spike glycoprotein precursor	http://www.ncbi.nlm.nih.gov/protein/P59594.1	Spike glycoprotein	http://www.uniprot.org/uniprot/P59594	SARS coronavirus Tor2	http://purl.obolibrary.org/obo/NCBITaxon_227984	SARS-CoV1	https://ontology.iedb.org/taxon/10002316
https://www.iedb.org/epitope/39003	Linear peptide	LQTYVTQQLIRAAEI			1004	1018			Spike glycoprotein	https://www.uniprot.org/uniprot/P0DTC2.1	Spike glycoprotein	http://www.uniprot.org/uniprot/P0DTC2	Severe acute respiratory syndrome coronavirus 2	http://purl.obolibrary.org/obo/NCBITaxon_2697049	Severe acute respiratory syndrome coronavirus 2	http://purl.obolibrary.org/obo/NCBITaxon_2697049
https://www.iedb.org/epitope/39023	Linear peptide	LQYGSFCTQLNRALSGI			736	752			E2 glycoprotein precursor	http://www.ncbi.nlm.nih.gov/protein/NP_828851.1	Spike glycoprotein	http://www.uniprot.org/uniprot/P59594	SARS coronavirus Tor2	http://purl.obolibrary.org/obo/NCBITaxon_227984	SARS-CoV1	https://ontology.iedb.org/taxon/10002316
https://www.iedb.org/epitope/41177	Linear peptide	MAYRFNGIGVTQNVLYE			884	900			E2 glycoprotein precursor	http://www.ncbi.nlm.nih.gov/protein/NP_828851.1	Spike glycoprotein	http://www.uniprot.org/uniprot/P59594	SARS coronavirus Tor2	http://purl.obolibrary.org/obo/NCBITaxon_227984	SARS-CoV1	https://ontology.iedb.org/taxon/10002316
https://www.iedb.org/epitope/43144	Linear peptide	NAFNCTFEY			155	163			Spike glycoprotein precursor	http://www.ncbi.nlm.nih.gov/protein/P59594.1	Spike glycoprotein	http://www.uniprot.org/uniprot/P59594	SARS coronavirus Tor2	http://purl.obolibrary.org/obo/NCBITaxon_227984	SARS-CoV1	https://ontology.iedb.org/taxon/10002316
https://www.iedb.org/epitope/43316	Linear peptide	NASVVNIQKEIDRLNEV			1173	1189			surface glycoprotein [Severe acute respiratory syndrome coronavirus 2]	http://www.ncbi.nlm.nih.gov/protein/YP_009724390.1	Spike glycoprotein	http://www.uniprot.org/uniprot/P0DTC2	Severe acute respiratory syndrome coronavirus 2	http://purl.obolibrary.org/obo/NCBITaxon_2697049	Severe acute respiratory syndrome coronavirus 2	http://purl.obolibrary.org/obo/NCBITaxon_2697049
https://www.iedb.org/epitope/43363	Linear peptide	NCDVVIGIINNTVYD			1107	1121			Spike glycoprotein precursor	http://www.ncbi.nlm.nih.gov/protein/P59594.1	Spike glycoprotein	http://www.uniprot.org/uniprot/P59594	SARS coronavirus Tor2	http://purl.obolibrary.org/obo/NCBITaxon_227984	SARS-CoV1	https://ontology.iedb.org/taxon/10002316
https://www.iedb.org/epitope/44814	Linear peptide	NLNESLIDL			1192	1200			Spike glycoprotein	https://www.uniprot.org/uniprot/P0DTC2.1	Spike glycoprotein	http://www.uniprot.org/uniprot/P0DTC2	Severe acute respiratory syndrome coronavirus 2	http://purl.obolibrary.org/obo/NCBITaxon_2697049	Severe acute respiratory syndrome coronavirus 2	http://purl.obolibrary.org/obo/NCBITaxon_2697049
https://www.iedb.org/epitope/47041	Linear peptide	PCSFGGVSVITPGTN			575	589			Spike glycoprotein precursor	http://www.ncbi.nlm.nih.gov/protein/P59594.1	Spike glycoprotein	http://www.uniprot.org/uniprot/P59594	SARS coronavirus Tor2	http://purl.obolibrary.org/obo/NCBITaxon_227984	SARS-CoV1	https://ontology.iedb.org/taxon/10002316
https://www.iedb.org/epitope/47042	Linear peptide	PCSFGGVSVITPGTNA			589	604			spike glycoprotein [Bat coronavirus RaTG13]	http://www.ncbi.nlm.nih.gov/protein/QHR63300.2	Spike glycoprotein	http://www.uniprot.org/uniprot/Q3LZX1	Bat coronavirus RaTG13	http://purl.obolibrary.org/obo/NCBITaxon_2709072	Other SARS	https://ontology.iedb.org/taxon/10002383
https://www.iedb.org/epitope/47341	Linear peptide	PELDSFKEELDKYFKNH			1125	1141			E2 glycoprotein precursor	http://www.ncbi.nlm.nih.gov/protein/NP_828851.1	Spike glycoprotein	http://www.uniprot.org/uniprot/P59594	SARS coronavirus Tor2	http://purl.obolibrary.org/obo/NCBITaxon_227984	SARS-CoV1	https://ontology.iedb.org/taxon/10002316
https://www.iedb.org/epitope/47479	Linear peptide	PFAMQMAYRFNGIGVTQ			879	895			E2 glycoprotein precursor	http://www.ncbi.nlm.nih.gov/protein/NP_828851.1	Spike glycoprotein	http://www.uniprot.org/uniprot/P59594	SARS coronavirus Tor2	http://purl.obolibrary.org/obo/NCBITaxon_227984	SARS-CoV1	https://ontology.iedb.org/taxon/10002316
https://www.iedb.org/epitope/47822	Linear peptide	PHGVVFLHVTYVPSQ			1039	1053			Spike glycoprotein precursor	http://www.ncbi.nlm.nih.gov/protein/P59594.1	Spike glycoprotein	http://www.uniprot.org/uniprot/P59594	SARS coronavirus Tor2	http://purl.obolibrary.org/obo/NCBITaxon_227984	SARS-CoV1	https://ontology.iedb.org/taxon/10002316
https://www.iedb.org/epitope/47823	Linear peptide	PHGVVFLHVTYVPSQER			1039	1055			E2 glycoprotein precursor	http://www.ncbi.nlm.nih.gov/protein/NP_828851.1	Spike glycoprotein	http://www.uniprot.org/uniprot/P59594	SARS coronavirus Tor2	http://purl.obolibrary.org/obo/NCBITaxon_227984	SARS-CoV1	https://ontology.iedb.org/taxon/10002316
https://www.iedb.org/epitope/48382	Linear peptide	PLKPTKRSFIEDLLF			791	805			Spike glycoprotein precursor	http://www.ncbi.nlm.nih.gov/protein/P59594.1	Spike glycoprotein	http://www.uniprot.org/uniprot/P59594	SARS-CoV1		SARS-CoV1	https://ontology.iedb.org/taxon/10002316
https://www.iedb.org/epitope/48383	Linear peptide	PLKPTKRSFIEDLLFNK			791	807			E2 glycoprotein precursor	http://www.ncbi.nlm.nih.gov/protein/NP_828851.1	Spike glycoprotein	http://www.uniprot.org/uniprot/P59594	SARS coronavirus Tor2	http://purl.obolibrary.org/obo/NCBITaxon_227984	SARS-CoV1	https://ontology.iedb.org/taxon/10002316
https://www.iedb.org/epitope/50058	Linear peptide	PWYVWLGFIAGLIAIVM			1195	1211			E2 glycoprotein precursor	http://www.ncbi.nlm.nih.gov/protein/NP_828851.1	Spike glycoprotein	http://www.uniprot.org/uniprot/P59594	SARS coronavirus Tor2	http://purl.obolibrary.org/obo/NCBITaxon_227984	SARS-CoV1	https://ontology.iedb.org/taxon/10002316
https://www.iedb.org/epitope/50166	Linear peptide	PYRVVVLSF			507	515			Spike glycoprotein	https://www.uniprot.org/uniprot/P0DTC2.1	Spike glycoprotein	http://www.uniprot.org/uniprot/P0DTC2	Severe acute respiratory syndrome coronavirus 2	http://purl.obolibrary.org/obo/NCBITaxon_2697049	Severe acute respiratory syndrome coronavirus 2	http://purl.obolibrary.org/obo/NCBITaxon_2697049
https://www.iedb.org/epitope/50311	Linear peptide	QALNTLVKQLSSNFGAI			939	955			E2 glycoprotein precursor	http://www.ncbi.nlm.nih.gov/protein/NP_828851.1	Spike glycoprotein	http://www.uniprot.org/uniprot/P59594	SARS coronavirus Tor2	http://purl.obolibrary.org/obo/NCBITaxon_227984	SARS-CoV1	https://ontology.iedb.org/taxon/10002316
https://www.iedb.org/epitope/50641	Linear peptide	QELGKYEQYI			1183	1192			Spike glycoprotein precursor	http://www.ncbi.nlm.nih.gov/protein/P59594.1	Spike glycoprotein	http://www.uniprot.org/uniprot/P59594	SARS coronavirus Tor2	http://purl.obolibrary.org/obo/NCBITaxon_227984	SARS-CoV1	https://ontology.iedb.org/taxon/10002316
https://www.iedb.org/epitope/50673	Linear peptide	QEQCRFPNITNSHVSILQERPPLENRVLTGWGLN			397	430			envelope glycoprotein	http://www.ncbi.nlm.nih.gov/protein/AAL05539.1	Envelope glycoprotein gp62	http://www.uniprot.org/uniprot/P03381	Human T-cell leukemia virus type I	http://purl.obolibrary.org/obo/NCBITaxon_11908	Primate T-lymphotropic virus 1	http://purl.obolibrary.org/obo/NCBITaxon_194440
https://www.iedb.org/epitope/51097	Linear peptide	QILPDPLKPTKRSFIEDLLFNKVTLA + ACET(Q1)	Q1	Acetylation|ACET	786	811			Spike glycoprotein precursor	http://www.ncbi.nlm.nih.gov/protein/P59594.1	Spike glycoprotein	http://www.uniprot.org/uniprot/P59594	SARS-CoV1		SARS-CoV1	https://ontology.iedb.org/taxon/10002316
https://www.iedb.org/epitope/51112	Linear peptide	QIPFAMQMAYRFNGI			877	891			Spike glycoprotein precursor	http://www.ncbi.nlm.nih.gov/protein/P59594.1	Spike glycoprotein	http://www.uniprot.org/uniprot/P59594	SARS coronavirus Tor2	http://purl.obolibrary.org/obo/NCBITaxon_227984	SARS-CoV1	https://ontology.iedb.org/taxon/10002316
https://www.iedb.org/epitope/51379	Linear peptide	QLIRAAEIRASANLAAT			993	1009			E2 glycoprotein precursor	http://www.ncbi.nlm.nih.gov/protein/NP_828851.1	Spike glycoprotein	http://www.uniprot.org/uniprot/P59594	SARS coronavirus Tor2	http://purl.obolibrary.org/obo/NCBITaxon_227984	SARS-CoV1	https://ontology.iedb.org/taxon/10002316
https://www.iedb.org/epitope/51999	Linear peptide	QPYRVVVLSF			492	501			Spike glycoprotein precursor	http://www.ncbi.nlm.nih.gov/protein/P59594.1	Spike glycoprotein	http://www.uniprot.org/uniprot/P59594	SARS coronavirus Tor2	http://purl.obolibrary.org/obo/NCBITaxon_227984	SARS-CoV1	https://ontology.iedb.org/taxon/10002316
https://www.iedb.org/epitope/52057	Linear peptide	QQLIRAAEIRASANL			992	1006			Spike glycoprotein precursor	http://www.ncbi.nlm.nih.gov/protein/P59594.1	Spike glycoprotein	http://www.uniprot.org/uniprot/P59594	SARS coronavirus Tor2	http://purl.obolibrary.org/obo/NCBITaxon_227984	SARS-CoV1	https://ontology.iedb.org/taxon/10002316
https://www.iedb.org/epitope/52672	Linear peptide	QTYVTQQLIRAAEIR			1005	1019			Spike glycoprotein	https://www.uniprot.org/uniprot/P0DTC2.1	Spike glycoprotein	http://www.uniprot.org/uniprot/P0DTC2	Severe acute respiratory syndrome coronavirus 2	http://purl.obolibrary.org/obo/NCBITaxon_2697049	Severe acute respiratory syndrome coronavirus 2	http://purl.obolibrary.org/obo/NCBITaxon_2697049
https://www.iedb.org/epitope/52911	Linear peptide	QYGSFCTQL			755	763			Spike glycoprotein	https://www.uniprot.org/uniprot/P0DTC2.1	Spike glycoprotein	http://www.uniprot.org/uniprot/P0DTC2	Severe acute respiratory syndrome coronavirus 2	http://purl.obolibrary.org/obo/NCBITaxon_2697049	Severe acute respiratory syndrome coronavirus 2	http://purl.obolibrary.org/obo/NCBITaxon_2697049
https://www.iedb.org/epitope/53202	Linear peptide	RASANLAATKMSECVLG			1001	1017			E2 glycoprotein precursor	http://www.ncbi.nlm.nih.gov/protein/NP_828851.1	Spike glycoprotein	http://www.uniprot.org/uniprot/P59594	SARS coronavirus Tor2	http://purl.obolibrary.org/obo/NCBITaxon_227984	SARS-CoV1	https://ontology.iedb.org/taxon/10002316
https://www.iedb.org/epitope/54599	Linear peptide	RLITGRLQSLQTYVTQQ			995	1011			Spike glycoprotein	https://www.uniprot.org/uniprot/P0DTC2.1	Spike glycoprotein	http://www.uniprot.org/uniprot/P0DTC2	Severe acute respiratory syndrome coronavirus 2	http://purl.obolibrary.org/obo/NCBITaxon_2697049	Severe acute respiratory syndrome coronavirus 2	http://purl.obolibrary.org/obo/NCBITaxon_2697049
https://www.iedb.org/epitope/54680	Linear peptide	RLNEVAKNL			1185	1193			Spike glycoprotein	https://www.uniprot.org/uniprot/P0DTC2.1	Spike glycoprotein	http://www.uniprot.org/uniprot/P0DTC2	Severe acute respiratory syndrome coronavirus 2	http://purl.obolibrary.org/obo/NCBITaxon_2697049	Severe acute respiratory syndrome coronavirus 2	http://purl.obolibrary.org/obo/NCBITaxon_2697049
https://www.iedb.org/epitope/54725	Linear peptide	RLQSLQTYV			982	990			spike glycoprotein precursor	http://www.ncbi.nlm.nih.gov/protein/AEA10473.1			SARS-CoV1		SARS-CoV1	https://ontology.iedb.org/taxon/10002316
https://www.iedb.org/epitope/55148	Linear peptide	RPFERDISNV			449	458			spike glycoprotein	http://www.ncbi.nlm.nih.gov/protein/AAP41037.1	Spike glycoprotein	http://www.uniprot.org/uniprot/P59594	SARS coronavirus Tor2	http://purl.obolibrary.org/obo/NCBITaxon_227984	SARS-CoV1	https://ontology.iedb.org/taxon/10002316
https://www.iedb.org/epitope/55149	Linear peptide	RPFERDISNVPFSPDGK			449	465			Spike glycoprotein precursor	http://www.ncbi.nlm.nih.gov/protein/P59594.1	Spike glycoprotein	http://www.uniprot.org/uniprot/P59594	SARS coronavirus Tor2	http://purl.obolibrary.org/obo/NCBITaxon_227984	SARS-CoV1	https://ontology.iedb.org/taxon/10002316
https://www.iedb.org/epitope/56252	Linear peptide	RVDFCGKGY			1021	1029			Spike glycoprotein precursor	http://www.ncbi.nlm.nih.gov/protein/P59594.1	Spike glycoprotein	http://www.uniprot.org/uniprot/P59594	SARS-CoV1		SARS-CoV1	https://ontology.iedb.org/taxon/10002316
https://www.iedb.org/epitope/57068	Linear peptide	SCCKFDEDDSEPVLKGVKLHYT			1252	1273			Spike glycoprotein	https://www.uniprot.org/uniprot/P0DTC2.1	Spike glycoprotein	http://www.uniprot.org/uniprot/P0DTC2	Severe acute respiratory syndrome coronavirus 2	http://purl.obolibrary.org/obo/NCBITaxon_2697049	Severe acute respiratory syndrome coronavirus 2	http://purl.obolibrary.org/obo/NCBITaxon_2697049
https://www.iedb.org/epitope/57592	Linear peptide	SEPVLKGVKL			1243	1252			Spike glycoprotein precursor	http://www.ncbi.nlm.nih.gov/protein/P59594.1	Spike glycoprotein	http://www.uniprot.org/uniprot/P59594	SARS coronavirus Tor2	http://purl.obolibrary.org/obo/NCBITaxon_227984	SARS-CoV1	https://ontology.iedb.org/taxon/10002316
https://www.iedb.org/epitope/57750	Linear peptide	SFELLNAPATVCGPK			500	514			Spike glycoprotein precursor	http://www.ncbi.nlm.nih.gov/protein/P59594.1	Spike glycoprotein	http://www.uniprot.org/uniprot/P59594	SARS-CoV1		SARS-CoV1	https://ontology.iedb.org/taxon/10002316
https://www.iedb.org/epitope/57792	Linear peptide	SFIEDLLFNK			816	825			Spike glycoprotein	https://www.uniprot.org/uniprot/P0DTC2.1	Spike glycoprotein	http://www.uniprot.org/uniprot/P0DTC2	Severe acute respiratory syndrome coronavirus 2	http://purl.obolibrary.org/obo/NCBITaxon_2697049	Severe acute respiratory syndrome coronavirus 2	http://purl.obolibrary.org/obo/NCBITaxon_2697049
https://www.iedb.org/epitope/58001	Linear peptide	SGDVVRFPNITNLCPFG			310	326			Spike glycoprotein precursor	http://www.ncbi.nlm.nih.gov/protein/P59594.1	Spike glycoprotein	http://www.uniprot.org/uniprot/P59594	SARS coronavirus Tor2	http://purl.obolibrary.org/obo/NCBITaxon_227984	SARS-CoV1	https://ontology.iedb.org/taxon/10002316
https://www.iedb.org/epitope/58143	Linear peptide	SGNCDVVIGIINNTVYD			1105	1121			E2 glycoprotein precursor	http://www.ncbi.nlm.nih.gov/protein/NP_828851.1	Spike glycoprotein	http://www.uniprot.org/uniprot/P59594	SARS coronavirus Tor2	http://purl.obolibrary.org/obo/NCBITaxon_227984	SARS-CoV1	https://ontology.iedb.org/taxon/10002316
https://www.iedb.org/epitope/59161	Linear peptide	SLIDLQELGK			1196	1205			Spike glycoprotein	https://www.uniprot.org/uniprot/P0DTC2.1	Spike glycoprotein	http://www.uniprot.org/uniprot/P0DTC2	Severe acute respiratory syndrome coronavirus 2	http://purl.obolibrary.org/obo/NCBITaxon_2697049	Severe acute respiratory syndrome coronavirus 2	http://purl.obolibrary.org/obo/NCBITaxon_2697049
https://www.iedb.org/epitope/59162	Linear peptide	SLIDLQELGKYEQYIKW			1178	1194			S protein	http://www.ncbi.nlm.nih.gov/protein/AAP13441.1	Spike glycoprotein	http://www.uniprot.org/uniprot/P59594	SARS coronavirus Urbani	http://purl.obolibrary.org/obo/NCBITaxon_228330	SARS-CoV1	https://ontology.iedb.org/taxon/10002316
https://www.iedb.org/epitope/59425	Linear peptide	SLQTYVTQQLIRAAEIR			985	1001			E2 glycoprotein precursor	http://www.ncbi.nlm.nih.gov/protein/NP_828851.1	Spike glycoprotein	http://www.uniprot.org/uniprot/P59594	SARS coronavirus Tor2	http://purl.obolibrary.org/obo/NCBITaxon_227984	SARS-CoV1	https://ontology.iedb.org/taxon/10002316
https://www.iedb.org/epitope/60022	Linear peptide	SPDVDLGDASGINAS															analog	Fragment of a Natural Sequence Molecule	SPDVDLGDISGINAS	5	19			Chain A, Spike glycoprotein	http://www.ncbi.nlm.nih.gov/protein/2FXP_A	Spike glycoprotein	http://www.uniprot.org/uniprot/P59594	SARS-CoV1		SARS-CoV1	https://ontology.iedb.org/taxon/10002316
https://www.iedb.org/epitope/60023	Linear peptide	SPDVDLGDISAINAS															analog	Fragment of a Natural Sequence Molecule	SPDVDLGDISGINAS	5	19			Chain A, Spike glycoprotein	http://www.ncbi.nlm.nih.gov/protein/2FXP_A	Spike glycoprotein	http://www.uniprot.org/uniprot/P59594	SARS-CoV1		SARS-CoV1	https://ontology.iedb.org/taxon/10002316
https://www.iedb.org/epitope/60024	Linear peptide	SPDVDLGDISGINAS			1161	1175			Spike glycoprotein	https://www.uniprot.org/uniprot/P0DTC2.1	Spike glycoprotein	http://www.uniprot.org/uniprot/P0DTC2	Severe acute respiratory syndrome coronavirus 2	http://purl.obolibrary.org/obo/NCBITaxon_2697049	Severe acute respiratory syndrome coronavirus 2	http://purl.obolibrary.org/obo/NCBITaxon_2697049
https://www.iedb.org/epitope/60463	Linear peptide	SQILPDPLK			785	793			Spike glycoprotein precursor	http://www.ncbi.nlm.nih.gov/protein/P59594.1	Spike glycoprotein	http://www.uniprot.org/uniprot/P59594	SARS coronavirus Tor2	http://purl.obolibrary.org/obo/NCBITaxon_227984	SARS-CoV1	https://ontology.iedb.org/taxon/10002316
https://www.iedb.org/epitope/61229	Linear peptide	SSNFGAISSVLNDIL			967	981			Spike glycoprotein	https://www.uniprot.org/uniprot/P0DTC2.1	Spike glycoprotein	http://www.uniprot.org/uniprot/P0DTC2	Severe acute respiratory syndrome coronavirus 2	http://purl.obolibrary.org/obo/NCBITaxon_2697049	Severe acute respiratory syndrome coronavirus 2	http://purl.obolibrary.org/obo/NCBITaxon_2697049
https://www.iedb.org/epitope/61598	Linear peptide	STFFSTFKCYGVSATKL			358	374			S protein	http://www.ncbi.nlm.nih.gov/protein/ABF65836.1	Spike glycoprotein	http://www.uniprot.org/uniprot/P59594	SARS-CoV1		SARS-CoV1	https://ontology.iedb.org/taxon/10002316
https://www.iedb.org/epitope/62221	Linear peptide	SVLNDILSR			957	965			Spike glycoprotein precursor	http://www.ncbi.nlm.nih.gov/protein/P59594.1	Spike glycoprotein	http://www.uniprot.org/uniprot/P59594	SARS coronavirus Tor2	http://purl.obolibrary.org/obo/NCBITaxon_227984	SARS-CoV1	https://ontology.iedb.org/taxon/10002316
https://www.iedb.org/epitope/62872	Linear peptide	TAGWTFGAGAALQIPFA			865	881			E2 glycoprotein precursor	http://www.ncbi.nlm.nih.gov/protein/NP_828851.1	Spike glycoprotein	http://www.uniprot.org/uniprot/P59594	SARS coronavirus Tor2	http://purl.obolibrary.org/obo/NCBITaxon_227984	SARS-CoV1	https://ontology.iedb.org/taxon/10002316
https://www.iedb.org/epitope/62908	Linear peptide	TALGKLQDVVNQNAQAL			925	941			E2 glycoprotein precursor	http://www.ncbi.nlm.nih.gov/protein/NP_828851.1	Spike glycoprotein	http://www.uniprot.org/uniprot/P59594	SARS coronavirus Tor2	http://purl.obolibrary.org/obo/NCBITaxon_227984	SARS-CoV1	https://ontology.iedb.org/taxon/10002316
https://www.iedb.org/epitope/63309	Linear peptide	TECANLLLQYGSFCTQL			729	745			E2 glycoprotein precursor	http://www.ncbi.nlm.nih.gov/protein/NP_828851.1	Spike glycoprotein	http://www.uniprot.org/uniprot/P59594	SARS coronavirus Tor2	http://purl.obolibrary.org/obo/NCBITaxon_227984	SARS-CoV1	https://ontology.iedb.org/taxon/10002316
https://www.iedb.org/epitope/63652	Linear peptide	TFFSTFKCY			359	367			Spike glycoprotein precursor	http://www.ncbi.nlm.nih.gov/protein/P59594.1	Spike glycoprotein	http://www.uniprot.org/uniprot/P59594	SARS coronavirus Tor2	http://purl.obolibrary.org/obo/NCBITaxon_227984	SARS-CoV1	https://ontology.iedb.org/taxon/10002316
https://www.iedb.org/epitope/63951	Linear peptide	TGRLQSLQTYVTQQL			998	1012			Spike glycoprotein	https://www.uniprot.org/uniprot/P0DTC2.1	Spike glycoprotein	http://www.uniprot.org/uniprot/P0DTC2	Severe acute respiratory syndrome coronavirus 2	http://purl.obolibrary.org/obo/NCBITaxon_2697049	Severe acute respiratory syndrome coronavirus 2	http://purl.obolibrary.org/obo/NCBITaxon_2697049
https://www.iedb.org/epitope/64888	Linear peptide	TLKYFGGFNFSQILPDP			775	791			E2 glycoprotein precursor	http://www.ncbi.nlm.nih.gov/protein/NP_828851.1	Spike glycoprotein	http://www.uniprot.org/uniprot/P59594	SARS coronavirus Tor2	http://purl.obolibrary.org/obo/NCBITaxon_227984	SARS-CoV1	https://ontology.iedb.org/taxon/10002316
https://www.iedb.org/epitope/65832	Linear peptide	TQDLFLPFYSNVTGFHT			55	71			Spike glycoprotein precursor	http://www.ncbi.nlm.nih.gov/protein/P59594.1	Spike glycoprotein	http://www.uniprot.org/uniprot/P59594	SARS coronavirus Tor2	http://purl.obolibrary.org/obo/NCBITaxon_227984	SARS-CoV1	https://ontology.iedb.org/taxon/10002316
https://www.iedb.org/epitope/65906	Linear peptide	TQNVLYENQK			894	903			Spike glycoprotein precursor	http://www.ncbi.nlm.nih.gov/protein/P59594.1	Spike glycoprotein	http://www.uniprot.org/uniprot/P59594	SARS coronavirus Tor2	http://purl.obolibrary.org/obo/NCBITaxon_227984	SARS-CoV1	https://ontology.iedb.org/taxon/10002316
https://www.iedb.org/epitope/67220	Linear peptide	TVYDPLQPELDSFKEEL			1118	1134			E2 glycoprotein precursor	http://www.ncbi.nlm.nih.gov/protein/NP_828851.1	Spike glycoprotein	http://www.uniprot.org/uniprot/P59594	SARS coronavirus Tor2	http://purl.obolibrary.org/obo/NCBITaxon_227984	SARS-CoV1	https://ontology.iedb.org/taxon/10002316
https://www.iedb.org/epitope/68899	Linear peptide	VIADYNYKL			404	412			Spike glycoprotein precursor	http://www.ncbi.nlm.nih.gov/protein/P59594.1	Spike glycoprotein	http://www.uniprot.org/uniprot/P59594	SARS coronavirus Tor2	http://purl.obolibrary.org/obo/NCBITaxon_227984	SARS-CoV1	https://ontology.iedb.org/taxon/10002316
https://www.iedb.org/epitope/68971	Linear peptide	VIGIINNTVYDPLQPEL			1111	1127			E2 glycoprotein precursor	http://www.ncbi.nlm.nih.gov/protein/NP_828851.1	Spike glycoprotein	http://www.uniprot.org/uniprot/P59594	SARS coronavirus Tor2	http://purl.obolibrary.org/obo/NCBITaxon_227984	SARS-CoV1	https://ontology.iedb.org/taxon/10002316
https://www.iedb.org/epitope/68972	Linear peptide	VIGIINNTVYDPLQPELDSF			1111	1130			Spike glycoprotein precursor	http://www.ncbi.nlm.nih.gov/protein/P59594.1	Spike glycoprotein	http://www.uniprot.org/uniprot/P59594	SARS-CoV1		SARS-CoV1	https://ontology.iedb.org/taxon/10002316
https://www.iedb.org/epitope/69513	Linear peptide	VLGQSKRVDFCGKGYHL			1015	1031			E2 glycoprotein precursor	http://www.ncbi.nlm.nih.gov/protein/NP_828851.1	Spike glycoprotein	http://www.uniprot.org/uniprot/P59594	SARS coronavirus Tor2	http://purl.obolibrary.org/obo/NCBITaxon_227984	SARS-CoV1	https://ontology.iedb.org/taxon/10002316
https://www.iedb.org/epitope/69657	Linear peptide	VLNDILSRL			976	984			Spike glycoprotein	https://www.uniprot.org/uniprot/P0DTC2.1	Spike glycoprotein	http://www.uniprot.org/uniprot/P0DTC2	Severe acute respiratory syndrome coronavirus 2	http://purl.obolibrary.org/obo/NCBITaxon_2697049	Severe acute respiratory syndrome coronavirus 2	http://purl.obolibrary.org/obo/NCBITaxon_2697049
https://www.iedb.org/epitope/69759	Linear peptide	VLSFELLNAPATVCG			498	512			Spike glycoprotein precursor	http://www.ncbi.nlm.nih.gov/protein/P59594.1	Spike glycoprotein	http://www.uniprot.org/uniprot/P59594	SARS-CoV1		SARS-CoV1	https://ontology.iedb.org/taxon/10002316
https://www.iedb.org/epitope/69760	Linear peptide	VLSFELLNAPATVCGPK			498	514			Spike glycoprotein precursor	http://www.ncbi.nlm.nih.gov/protein/P59594.1	Spike glycoprotein	http://www.uniprot.org/uniprot/P59594	SARS coronavirus Tor2	http://purl.obolibrary.org/obo/NCBITaxon_227984	SARS-CoV1	https://ontology.iedb.org/taxon/10002316
https://www.iedb.org/epitope/69882	Linear peptide	VLYQDVNCT			596	604			spike glycoprotein S	http://www.ncbi.nlm.nih.gov/protein/AAP30030.1	Spike glycoprotein	http://www.uniprot.org/uniprot/P59594	SARS coronavirus BJ01	http://purl.obolibrary.org/obo/NCBITaxon_228407	SARS-CoV1	https://ontology.iedb.org/taxon/10002316
https://www.iedb.org/epitope/70066	Linear peptide	VNFNFNGL			539	546			Spike glycoprotein	https://www.uniprot.org/uniprot/P0DTC2.1	Spike glycoprotein	http://www.uniprot.org/uniprot/P0DTC2	Severe acute respiratory syndrome coronavirus 2	http://purl.obolibrary.org/obo/NCBITaxon_2697049	Severe acute respiratory syndrome coronavirus 2	http://purl.obolibrary.org/obo/NCBITaxon_2697049
https://www.iedb.org/epitope/70575	Linear peptide	VQIDRLITGR			973	982			Spike glycoprotein precursor	http://www.ncbi.nlm.nih.gov/protein/P59594.1	Spike glycoprotein	http://www.uniprot.org/uniprot/P59594	SARS coronavirus Tor2	http://purl.obolibrary.org/obo/NCBITaxon_227984	SARS-CoV1	https://ontology.iedb.org/taxon/10002316
https://www.iedb.org/epitope/70718	Linear peptide	VRFPNITNL			314	322			spike glycoprotein	http://www.ncbi.nlm.nih.gov/protein/ABI96958.1	Spike glycoprotein	http://www.uniprot.org/uniprot/P59594	SARS-CoV1		SARS-CoV1	https://ontology.iedb.org/taxon/10002316
https://www.iedb.org/epitope/70719	Linear peptide	VRFPNITNLCPFGEVFN			314	330			Spike glycoprotein precursor	http://www.ncbi.nlm.nih.gov/protein/P59594.1	Spike glycoprotein	http://www.uniprot.org/uniprot/P59594	SARS coronavirus Tor2	http://purl.obolibrary.org/obo/NCBITaxon_227984	SARS-CoV1	https://ontology.iedb.org/taxon/10002316
https://www.iedb.org/epitope/71663	Linear peptide	VVFLHVTYV			1042	1050			Spike glycoprotein precursor	http://www.ncbi.nlm.nih.gov/protein/P59594.1	Spike glycoprotein	http://www.uniprot.org/uniprot/P59594	SARS-CoV1		SARS-CoV1	https://ontology.iedb.org/taxon/10002316
https://www.iedb.org/epitope/71751	Linear peptide	VVLSFELLNAPATVCGPK			497	514			S protein	http://www.ncbi.nlm.nih.gov/protein/AAP13441.1	Spike glycoprotein	http://www.uniprot.org/uniprot/P59594	SARS coronavirus Urbani	http://purl.obolibrary.org/obo/NCBITaxon_228330	SARS-CoV1	https://ontology.iedb.org/taxon/10002316
https://www.iedb.org/epitope/71771	Linear peptide	VVNIQKEIDRLNEV			1176	1189			surface glycoprotein [Severe acute respiratory syndrome coronavirus 2]	http://www.ncbi.nlm.nih.gov/protein/YP_009724390.1	Spike glycoprotein	http://www.uniprot.org/uniprot/P0DTC2	Severe acute respiratory syndrome coronavirus 2	http://purl.obolibrary.org/obo/NCBITaxon_2697049	Severe acute respiratory syndrome coronavirus 2	http://purl.obolibrary.org/obo/NCBITaxon_2697049
https://www.iedb.org/epitope/71996	Linear peptide	VYDPLQPEL			1119	1127			Spike glycoprotein precursor	http://www.ncbi.nlm.nih.gov/protein/P59594.1	Spike glycoprotein	http://www.uniprot.org/uniprot/P59594	SARS-CoV1		SARS-CoV1	https://ontology.iedb.org/taxon/10002316
https://www.iedb.org/epitope/72717	Linear peptide	WLGFIAGLIAIVMVT			1199	1213			Spike glycoprotein precursor	http://www.ncbi.nlm.nih.gov/protein/P59594.1	Spike glycoprotein	http://www.uniprot.org/uniprot/P59594	SARS coronavirus Tor2	http://purl.obolibrary.org/obo/NCBITaxon_227984	SARS-CoV1	https://ontology.iedb.org/taxon/10002316
https://www.iedb.org/epitope/73751	Linear peptide	YEQYIKWPWY			1188	1197			Spike glycoprotein precursor	http://www.ncbi.nlm.nih.gov/protein/P59594.1	Spike glycoprotein	http://www.uniprot.org/uniprot/P59594	SARS coronavirus Tor2	http://purl.obolibrary.org/obo/NCBITaxon_227984	SARS-CoV1	https://ontology.iedb.org/taxon/10002316
https://www.iedb.org/epitope/73883	Linear peptide	YFPREGVFVF			1070	1079			Spike glycoprotein precursor	http://www.ncbi.nlm.nih.gov/protein/P59594.1	Spike glycoprotein	http://www.uniprot.org/uniprot/P59594	SARS coronavirus Tor2	http://purl.obolibrary.org/obo/NCBITaxon_227984	SARS-CoV1	https://ontology.iedb.org/taxon/10002316
https://www.iedb.org/epitope/74122	Linear peptide	YHLMSFPQAAPHGVV			1029	1043			Spike glycoprotein precursor	http://www.ncbi.nlm.nih.gov/protein/P59594.1	Spike glycoprotein	http://www.uniprot.org/uniprot/P59594	SARS coronavirus Tor2	http://purl.obolibrary.org/obo/NCBITaxon_227984	SARS-CoV1	https://ontology.iedb.org/taxon/10002316
https://www.iedb.org/epitope/74173	Linear peptide	YICGDSTECANLLLQYG			723	739			E2 glycoprotein precursor	http://www.ncbi.nlm.nih.gov/protein/NP_828851.1	Spike glycoprotein	http://www.uniprot.org/uniprot/P59594	SARS coronavirus Tor2	http://purl.obolibrary.org/obo/NCBITaxon_227984	SARS-CoV1	https://ontology.iedb.org/taxon/10002316
https://www.iedb.org/epitope/78114	Linear peptide	CRFPNITNSHVPILQERPPLENRVLTGWGL			400	429			envelope glycoprotein	http://www.ncbi.nlm.nih.gov/protein/AAL05538.1	Envelope glycoprotein gp62	http://www.uniprot.org/uniprot/P03381	Human T-cell leukemia virus type I	http://purl.obolibrary.org/obo/NCBITaxon_11908	Primate T-lymphotropic virus 1	http://purl.obolibrary.org/obo/NCBITaxon_194440
https://www.iedb.org/epitope/78492	Linear peptide	QGGLCKALQEQCRFPNITNSHVP			389	411			Envelope glycoprotein gp62 precursor	http://www.ncbi.nlm.nih.gov/protein/P03381.1	Envelope glycoprotein gp62	http://www.uniprot.org/uniprot/P03381	Human T-cell lymphotrophic virus type 1 (strain ATK)	http://purl.obolibrary.org/obo/NCBITaxon_11926	Primate T-lymphotropic virus 1	http://purl.obolibrary.org/obo/NCBITaxon_194440
https://www.iedb.org/epitope/79833	Linear peptide	FVSGNCDVVIGIINNTVY			1103	1120			S protein	http://www.ncbi.nlm.nih.gov/protein/AAP13441.1	Spike glycoprotein	http://www.uniprot.org/uniprot/P59594	SARS coronavirus Urbani	http://purl.obolibrary.org/obo/NCBITaxon_228330	SARS-CoV1	https://ontology.iedb.org/taxon/10002316
https://www.iedb.org/epitope/99899	Linear peptide	AQKFNGLTVLPPLLTDDM			834	851			S protein	http://www.ncbi.nlm.nih.gov/protein/ABF65836.1	Spike glycoprotein	http://www.uniprot.org/uniprot/P59594	SARS-CoV1		SARS-CoV1	https://ontology.iedb.org/taxon/10002316
https://www.iedb.org/epitope/100048	Linear peptide	GAALQIPFAMQMAYRF			873	888			S protein	http://www.ncbi.nlm.nih.gov/protein/ABF65836.1	Spike glycoprotein	http://www.uniprot.org/uniprot/P59594	SARS-CoV1		SARS-CoV1	https://ontology.iedb.org/taxon/10002316
https://www.iedb.org/epitope/100300	Linear peptide	MAYRFNGIGVTQNVLY			884	899			S protein	http://www.ncbi.nlm.nih.gov/protein/ABF65836.1	Spike glycoprotein	http://www.uniprot.org/uniprot/P59594	SARS-CoV1		SARS-CoV1	https://ontology.iedb.org/taxon/10002316
https://www.iedb.org/epitope/100428	Linear peptide	QLIRAAEIRASANLAATK			1011	1028			surface glycoprotein [Severe acute respiratory syndrome coronavirus 2]	http://www.ncbi.nlm.nih.gov/protein/YP_009724390.1	Spike glycoprotein	http://www.uniprot.org/uniprot/P0DTC2	Severe acute respiratory syndrome coronavirus 2	http://purl.obolibrary.org/obo/NCBITaxon_2697049	Severe acute respiratory syndrome coronavirus 2	http://purl.obolibrary.org/obo/NCBITaxon_2697049
https://www.iedb.org/epitope/100481	Linear peptide	RPFERDISNVPFS			449	461			S protein	http://www.ncbi.nlm.nih.gov/protein/ABF65836.1	Spike glycoprotein	http://www.uniprot.org/uniprot/P59594	SARS-CoV1		SARS-CoV1	https://ontology.iedb.org/taxon/10002316
https://www.iedb.org/epitope/100665	Linear peptide	YLTQDLFLPFYSNVTGFH			53	70			S protein	http://www.ncbi.nlm.nih.gov/protein/AAP13441.1	Spike glycoprotein	http://www.uniprot.org/uniprot/P59594	SARS coronavirus Urbani	http://purl.obolibrary.org/obo/NCBITaxon_228330	SARS-CoV1	https://ontology.iedb.org/taxon/10002316
https://www.iedb.org/epitope/100778	Linear peptide	DIPIGAGICASYHTVSLL			649	666			spike glycoprotein	http://www.ncbi.nlm.nih.gov/protein/AAP41037.1	Spike glycoprotein	http://www.uniprot.org/uniprot/P59594	SARS coronavirus Tor2	http://purl.obolibrary.org/obo/NCBITaxon_227984	SARS-CoV1	https://ontology.iedb.org/taxon/10002316
https://www.iedb.org/epitope/118676	Linear peptide	VYAWERKKISNCVADYSVLYNSTF			337	360			spike glycoprotein S	http://www.ncbi.nlm.nih.gov/protein/AAP30030.1	Spike glycoprotein	http://www.uniprot.org/uniprot/P59594	SARS coronavirus BJ01	http://purl.obolibrary.org/obo/NCBITaxon_228407	SARS-CoV1	https://ontology.iedb.org/taxon/10002316
https://www.iedb.org/epitope/149456	Linear peptide	RSFIEDLLFNKVTLADAGFMKQYGECLGDINARDLICAQKFNGLTVLP			797	844			spike glycoprotein S	http://www.ncbi.nlm.nih.gov/protein/AAP30030.1	Spike glycoprotein	http://www.uniprot.org/uniprot/P59594	SARS coronavirus BJ01	http://purl.obolibrary.org/obo/NCBITaxon_228407	SARS-CoV1	https://ontology.iedb.org/taxon/10002316
https://www.iedb.org/epitope/443760	Linear peptide	FEMTLPFQQF			305	314			ectonucleoside triphosphate diphosphohydrolase 1 isoform 1 [Homo sapiens]	http://www.ncbi.nlm.nih.gov/protein/45580700	Ectonucleoside triphosphate diphosphohydrolase 1	http://www.uniprot.org/uniprot/P49961	Homo sapiens	http://purl.obolibrary.org/obo/NCBITaxon_9606	Homo sapiens	http://purl.obolibrary.org/obo/NCBITaxon_9606
https://www.iedb.org/epitope/468916	Linear peptide	MYGNIIRGW			1	9			chromosome 1 open reading frame 149, isoform CRA_c	http://www.ncbi.nlm.nih.gov/protein/EAX07341.1	Chromatin modification-related protein MEAF6	http://www.uniprot.org/uniprot/Q9HAF1	Homo sapiens	http://purl.obolibrary.org/obo/NCBITaxon_9606	Homo sapiens	http://purl.obolibrary.org/obo/NCBITaxon_9606
https://www.iedb.org/epitope/509843	Linear peptide	LPFQQFEI			309	316			ectonucleoside triphosphate diphosphohydrolase 1 isoform 1 [Homo sapiens]	http://www.ncbi.nlm.nih.gov/protein/NP_001767.3	Ectonucleoside triphosphate diphosphohydrolase 1	http://www.uniprot.org/uniprot/P49961	Homo sapiens	http://purl.obolibrary.org/obo/NCBITaxon_9606	Homo sapiens	http://purl.obolibrary.org/obo/NCBITaxon_9606
https://www.iedb.org/epitope/530811	Linear peptide	ALGKLQDVVNQNAQA			944	958			Spike glycoprotein	https://www.uniprot.org/uniprot/P0DTC2.1	Spike glycoprotein	http://www.uniprot.org/uniprot/P0DTC2	Severe acute respiratory syndrome coronavirus 2	http://purl.obolibrary.org/obo/NCBITaxon_2697049	Severe acute respiratory syndrome coronavirus 2	http://purl.obolibrary.org/obo/NCBITaxon_2697049
https://www.iedb.org/epitope/530821	Linear peptide	AMQMAYRFNGIGVTQ			899	913			Spike glycoprotein	https://www.uniprot.org/uniprot/P0DTC2.1	Spike glycoprotein	http://www.uniprot.org/uniprot/P0DTC2	Severe acute respiratory syndrome coronavirus 2	http://purl.obolibrary.org/obo/NCBITaxon_2697049	Severe acute respiratory syndrome coronavirus 2	http://purl.obolibrary.org/obo/NCBITaxon_2697049
https://www.iedb.org/epitope/530936	Linear peptide	ASVVNIQKEIDRLNE			1174	1188			surface glycoprotein [Severe acute respiratory syndrome coronavirus 2]	http://www.ncbi.nlm.nih.gov/protein/YP_009724390.1	Spike glycoprotein	http://www.uniprot.org/uniprot/P0DTC2	Severe acute respiratory syndrome coronavirus 2	http://purl.obolibrary.org/obo/NCBITaxon_2697049	Severe acute respiratory syndrome coronavirus 2	http://purl.obolibrary.org/obo/NCBITaxon_2697049
https://www.iedb.org/epitope/530983	Linear peptide	CSFGGVSVITPGTNA			576	590			Spike glycoprotein precursor	http://www.ncbi.nlm.nih.gov/protein/P59594.1	Spike glycoprotein	http://www.uniprot.org/uniprot/P59594	SARS-CoV1		SARS-CoV1	https://ontology.iedb.org/taxon/10002316
https://www.iedb.org/epitope/531242	Linear peptide	DPLQPELDSFKEELD			1139	1153			Spike glycoprotein	https://www.uniprot.org/uniprot/P0DTC2.1	Spike glycoprotein	http://www.uniprot.org/uniprot/P0DTC2	Severe acute respiratory syndrome coronavirus 2	http://purl.obolibrary.org/obo/NCBITaxon_2697049	Severe acute respiratory syndrome coronavirus 2	http://purl.obolibrary.org/obo/NCBITaxon_2697049
https://www.iedb.org/epitope/531282	Linear peptide	DRLITGRLQSLQTYV			994	1008			Spike glycoprotein	https://www.uniprot.org/uniprot/P0DTC2.1	Spike glycoprotein	http://www.uniprot.org/uniprot/P0DTC2	Severe acute respiratory syndrome coronavirus 2	http://purl.obolibrary.org/obo/NCBITaxon_2697049	Severe acute respiratory syndrome coronavirus 2	http://purl.obolibrary.org/obo/NCBITaxon_2697049
https://www.iedb.org/epitope/531283	Linear peptide	DRLNEVAKNLNESLI			1184	1198			Spike glycoprotein	https://www.uniprot.org/uniprot/P0DTC2.1	Spike glycoprotein	http://www.uniprot.org/uniprot/P0DTC2	Severe acute respiratory syndrome coronavirus 2	http://purl.obolibrary.org/obo/NCBITaxon_2697049	Severe acute respiratory syndrome coronavirus 2	http://purl.obolibrary.org/obo/NCBITaxon_2697049
https://www.iedb.org/epitope/531537	Linear peptide	ELDSFKEELDKYFKN			1144	1158			surface glycoprotein [Severe acute respiratory syndrome coronavirus 2]	http://www.ncbi.nlm.nih.gov/protein/YP_009724390.1	Spike glycoprotein	http://www.uniprot.org/uniprot/P0DTC2	Severe acute respiratory syndrome coronavirus 2 Wuhan/Hu-1/2019		Severe acute respiratory syndrome coronavirus 2	http://purl.obolibrary.org/obo/NCBITaxon_2697049
https://www.iedb.org/epitope/531599	Linear peptide	ERKKISNCVADYSVL			341	355			Spike glycoprotein precursor	http://www.ncbi.nlm.nih.gov/protein/P59594.1	Spike glycoprotein	http://www.uniprot.org/uniprot/P59594	SARS-CoV1		SARS-CoV1	https://ontology.iedb.org/taxon/10002316
https://www.iedb.org/epitope/531734	Linear peptide	FPNITNLCPFGEVFN			329	343			Spike glycoprotein	https://www.uniprot.org/uniprot/P0DTC2.1	Spike glycoprotein	http://www.uniprot.org/uniprot/P0DTC2	Severe acute respiratory syndrome coronavirus 2	http://purl.obolibrary.org/obo/NCBITaxon_2697049	Severe acute respiratory syndrome coronavirus 2	http://purl.obolibrary.org/obo/NCBITaxon_2697049
https://www.iedb.org/epitope/531783	Linear peptide	GAGAALQIPFAMQMA			889	903			surface glycoprotein [Severe acute respiratory syndrome coronavirus 2]	http://www.ncbi.nlm.nih.gov/protein/YP_009724390.1	Spike glycoprotein	http://www.uniprot.org/uniprot/P0DTC2	Severe acute respiratory syndrome coronavirus 2 Wuhan/Hu-1/2019		Severe acute respiratory syndrome coronavirus 2	http://purl.obolibrary.org/obo/NCBITaxon_2697049
https://www.iedb.org/epitope/531816	Linear peptide	GDSTECANLLLQYGS			726	740			Spike glycoprotein precursor	http://www.ncbi.nlm.nih.gov/protein/P59594.1	Spike glycoprotein	http://www.uniprot.org/uniprot/P59594	SARS-CoV1		SARS-CoV1	https://ontology.iedb.org/taxon/10002316
https://www.iedb.org/epitope/531938	Linear peptide	GNCDVVIGIINNTVY			1106	1120			Spike glycoprotein precursor	http://www.ncbi.nlm.nih.gov/protein/P59594.1	Spike glycoprotein	http://www.uniprot.org/uniprot/P59594	SARS-CoV1		SARS-CoV1	https://ontology.iedb.org/taxon/10002316
https://www.iedb.org/epitope/532005	Linear peptide	GRLQSLQTYVTQQLI			999	1013			Spike glycoprotein	https://www.uniprot.org/uniprot/P0DTC2.1	Spike glycoprotein	http://www.uniprot.org/uniprot/P0DTC2	Severe acute respiratory syndrome coronavirus 2	http://purl.obolibrary.org/obo/NCBITaxon_2697049	Severe acute respiratory syndrome coronavirus 2	http://purl.obolibrary.org/obo/NCBITaxon_2697049
https://www.iedb.org/epitope/532150	Linear peptide	HTSPDVDLGDISGIN			1159	1173			Spike glycoprotein	https://www.uniprot.org/uniprot/P0DTC2.1	Spike glycoprotein	http://www.uniprot.org/uniprot/P0DTC2	Severe acute respiratory syndrome coronavirus 2	http://purl.obolibrary.org/obo/NCBITaxon_2697049	Severe acute respiratory syndrome coronavirus 2	http://purl.obolibrary.org/obo/NCBITaxon_2697049
https://www.iedb.org/epitope/532209	Linear peptide	IITTDNTFVSGNCDV			1114	1128			Spike glycoprotein	https://www.uniprot.org/uniprot/P0DTC2.1	Spike glycoprotein	http://www.uniprot.org/uniprot/P0DTC2	Severe acute respiratory syndrome coronavirus 2	http://purl.obolibrary.org/obo/NCBITaxon_2697049	Severe acute respiratory syndrome coronavirus 2	http://purl.obolibrary.org/obo/NCBITaxon_2697049
https://www.iedb.org/epitope/532293	Linear peptide	IQKEIDRLNEVAKNL			1179	1193			Spike glycoprotein	https://www.uniprot.org/uniprot/P0DTC2.1	Spike glycoprotein	http://www.uniprot.org/uniprot/P0DTC2	Severe acute respiratory syndrome coronavirus 2	http://purl.obolibrary.org/obo/NCBITaxon_2697049	Severe acute respiratory syndrome coronavirus 2	http://purl.obolibrary.org/obo/NCBITaxon_2697049
https://www.iedb.org/epitope/532384	Linear peptide	KEELDKYFKNHTSPD			1149	1163			Spike glycoprotein	https://www.uniprot.org/uniprot/P0DTC2.1	Spike glycoprotein	http://www.uniprot.org/uniprot/P0DTC2	Severe acute respiratory syndrome coronavirus 2	http://purl.obolibrary.org/obo/NCBITaxon_2697049	Severe acute respiratory syndrome coronavirus 2	http://purl.obolibrary.org/obo/NCBITaxon_2697049
https://www.iedb.org/epitope/532551	Linear peptide	KQLSSNFGAISSVLN			964	978			Spike glycoprotein	https://www.uniprot.org/uniprot/P0DTC2.1	Spike glycoprotein	http://www.uniprot.org/uniprot/P0DTC2	Severe acute respiratory syndrome coronavirus 2	http://purl.obolibrary.org/obo/NCBITaxon_2697049	Severe acute respiratory syndrome coronavirus 2	http://purl.obolibrary.org/obo/NCBITaxon_2697049
https://www.iedb.org/epitope/532572	Linear peptide	KRSFIEDLLFNKVTL			814	828			surface glycoprotein [Severe acute respiratory syndrome coronavirus 2]	http://www.ncbi.nlm.nih.gov/protein/YP_009724390.1	Spike glycoprotein	http://www.uniprot.org/uniprot/P0DTC2	Severe acute respiratory syndrome coronavirus 2 Wuhan/Hu-1/2019		Severe acute respiratory syndrome coronavirus 2	http://purl.obolibrary.org/obo/NCBITaxon_2697049
https://www.iedb.org/epitope/532594	Linear peptide	KTSEILDISPCSFGG			566	580			Spike glycoprotein precursor	http://www.ncbi.nlm.nih.gov/protein/P59594.1	Spike glycoprotein	http://www.uniprot.org/uniprot/P59594	SARS-CoV1		SARS-CoV1	https://ontology.iedb.org/taxon/10002316
https://www.iedb.org/epitope/532627	Linear peptide	KYFKNHTSPDVDLGD			1154	1168			Spike glycoprotein	https://www.uniprot.org/uniprot/P0DTC2.1	Spike glycoprotein	http://www.uniprot.org/uniprot/P0DTC2	Severe acute respiratory syndrome coronavirus 2	http://purl.obolibrary.org/obo/NCBITaxon_2697049	Severe acute respiratory syndrome coronavirus 2	http://purl.obolibrary.org/obo/NCBITaxon_2697049
https://www.iedb.org/epitope/532630	Linear peptide	LAATKMSECVLGQSK			1024	1038			Spike glycoprotein	https://www.uniprot.org/uniprot/P0DTC2.1	Spike glycoprotein	http://www.uniprot.org/uniprot/P0DTC2	Severe acute respiratory syndrome coronavirus 2	http://purl.obolibrary.org/obo/NCBITaxon_2697049	Severe acute respiratory syndrome coronavirus 2	http://purl.obolibrary.org/obo/NCBITaxon_2697049
https://www.iedb.org/epitope/532839	Linear peptide	LQIPFAMQMAYRFNG			894	908			Spike glycoprotein	https://www.uniprot.org/uniprot/P0DTC2.1	Spike glycoprotein	http://www.uniprot.org/uniprot/P0DTC2	Severe acute respiratory syndrome coronavirus 2	http://purl.obolibrary.org/obo/NCBITaxon_2697049	Severe acute respiratory syndrome coronavirus 2	http://purl.obolibrary.org/obo/NCBITaxon_2697049
https://www.iedb.org/epitope/532844	Linear peptide	LQYGSFCTQLNRALS			736	750			Spike glycoprotein precursor	http://www.ncbi.nlm.nih.gov/protein/P59594.1	Spike glycoprotein	http://www.uniprot.org/uniprot/P59594	SARS-CoV1		SARS-CoV1	https://ontology.iedb.org/taxon/10002316
https://www.iedb.org/epitope/533047	Linear peptide	NESLIDLQELGKYEQ			1194	1208			Spike glycoprotein	https://www.uniprot.org/uniprot/P0DTC2.1	Spike glycoprotein	http://www.uniprot.org/uniprot/P0DTC2	Severe acute respiratory syndrome coronavirus 2	http://purl.obolibrary.org/obo/NCBITaxon_2697049	Severe acute respiratory syndrome coronavirus 2	http://purl.obolibrary.org/obo/NCBITaxon_2697049
https://www.iedb.org/epitope/533050	Linear peptide	NFGAISSVLNDILSR			969	983			Spike glycoprotein	https://www.uniprot.org/uniprot/P0DTC2.1	Spike glycoprotein	http://www.uniprot.org/uniprot/P0DTC2	Severe acute respiratory syndrome coronavirus 2	http://purl.obolibrary.org/obo/NCBITaxon_2697049	Severe acute respiratory syndrome coronavirus 2	http://purl.obolibrary.org/obo/NCBITaxon_2697049
https://www.iedb.org/epitope/533055	Linear peptide	NFTTAPAICHEGKAY			1056	1070			Spike glycoprotein precursor	http://www.ncbi.nlm.nih.gov/protein/P59594.1	Spike glycoprotein	http://www.uniprot.org/uniprot/P59594	SARS-CoV1		SARS-CoV1	https://ontology.iedb.org/taxon/10002316
https://www.iedb.org/epitope/533126	Linear peptide	NMYICGDSTECANLL			721	735			Spike glycoprotein precursor	http://www.ncbi.nlm.nih.gov/protein/P59594.1	Spike glycoprotein	http://www.uniprot.org/uniprot/P59594	SARS-CoV1		SARS-CoV1	https://ontology.iedb.org/taxon/10002316
https://www.iedb.org/epitope/533139	Linear peptide	NNTVYDPLQPELDSF			1134	1148			Spike glycoprotein	https://www.uniprot.org/uniprot/P0DTC2.1	Spike glycoprotein	http://www.uniprot.org/uniprot/P0DTC2	Severe acute respiratory syndrome coronavirus 2	http://purl.obolibrary.org/obo/NCBITaxon_2697049	Severe acute respiratory syndrome coronavirus 2	http://purl.obolibrary.org/obo/NCBITaxon_2697049
https://www.iedb.org/epitope/533142	Linear peptide	NNVFQTQAGCLIGAE			626	640			Spike glycoprotein precursor	http://www.ncbi.nlm.nih.gov/protein/P59594.1	Spike glycoprotein	http://www.uniprot.org/uniprot/P59594	SARS-CoV1		SARS-CoV1	https://ontology.iedb.org/taxon/10002316
https://www.iedb.org/epitope/533247	Linear peptide	NVLYENQKQIANQFN			896	910			Spike glycoprotein precursor	http://www.ncbi.nlm.nih.gov/protein/P59594.1	Spike glycoprotein	http://www.uniprot.org/uniprot/P59594	SARS-CoV1		SARS-CoV1	https://ontology.iedb.org/taxon/10002316
https://www.iedb.org/epitope/533333	Linear peptide	QDVVNQNAQALNTLV			949	963			Spike glycoprotein	https://www.uniprot.org/uniprot/P0DTC2.1	Spike glycoprotein	http://www.uniprot.org/uniprot/P0DTC2	Severe acute respiratory syndrome coronavirus 2	http://purl.obolibrary.org/obo/NCBITaxon_2697049	Severe acute respiratory syndrome coronavirus 2	http://purl.obolibrary.org/obo/NCBITaxon_2697049
https://www.iedb.org/epitope/533362	Linear peptide	QIAPGQTGVIADYNY			396	410			Spike glycoprotein precursor	http://www.ncbi.nlm.nih.gov/protein/P59594.1	Spike glycoprotein	http://www.uniprot.org/uniprot/P59594	SARS-CoV1		SARS-CoV1	https://ontology.iedb.org/taxon/10002316
https://www.iedb.org/epitope/533383	Linear peptide	QNAQALNTLVKQLSS			954	968			Spike glycoprotein	https://www.uniprot.org/uniprot/P0DTC2.1	Spike glycoprotein	http://www.uniprot.org/uniprot/P0DTC2	Severe acute respiratory syndrome coronavirus 2	http://purl.obolibrary.org/obo/NCBITaxon_2697049	Severe acute respiratory syndrome coronavirus 2	http://purl.obolibrary.org/obo/NCBITaxon_2697049
https://www.iedb.org/epitope/533447	Linear peptide	RAAEIRASANLAATK			1014	1028			Spike glycoprotein	https://www.uniprot.org/uniprot/P0DTC2.1	Spike glycoprotein	http://www.uniprot.org/uniprot/P0DTC2	Severe acute respiratory syndrome coronavirus 2	http://purl.obolibrary.org/obo/NCBITaxon_2697049	Severe acute respiratory syndrome coronavirus 2	http://purl.obolibrary.org/obo/NCBITaxon_2697049
https://www.iedb.org/epitope/533455	Linear peptide	RASANLAATKMSECV			1019	1033			Spike glycoprotein	https://www.uniprot.org/uniprot/P0DTC2.1	Spike glycoprotein	http://www.uniprot.org/uniprot/P0DTC2	Severe acute respiratory syndrome coronavirus 2	http://purl.obolibrary.org/obo/NCBITaxon_2697049	Severe acute respiratory syndrome coronavirus 2	http://purl.obolibrary.org/obo/NCBITaxon_2697049
https://www.iedb.org/epitope/533481	Linear peptide	REVFAQVKQMYKTPT			761	775			Spike glycoprotein precursor	http://www.ncbi.nlm.nih.gov/protein/P59594.1	Spike glycoprotein	http://www.uniprot.org/uniprot/P59594	SARS-CoV1		SARS-CoV1	https://ontology.iedb.org/taxon/10002316
https://www.iedb.org/epitope/533592	Linear peptide	RVDFCGKGYHLMSFP			1039	1053			Spike glycoprotein	https://www.uniprot.org/uniprot/P0DTC2.1	Spike glycoprotein	http://www.uniprot.org/uniprot/P0DTC2	Severe acute respiratory syndrome coronavirus 2	http://purl.obolibrary.org/obo/NCBITaxon_2697049	Severe acute respiratory syndrome coronavirus 2	http://purl.obolibrary.org/obo/NCBITaxon_2697049
https://www.iedb.org/epitope/533643	Linear peptide	SCGSCCKFDEDDSEP			1249	1263			Spike glycoprotein	https://www.uniprot.org/uniprot/P0DTC2.1	Spike glycoprotein	http://www.uniprot.org/uniprot/P0DTC2	Severe acute respiratory syndrome coronavirus 2	http://purl.obolibrary.org/obo/NCBITaxon_2697049	Severe acute respiratory syndrome coronavirus 2	http://purl.obolibrary.org/obo/NCBITaxon_2697049
https://www.iedb.org/epitope/533918	Linear peptide	SSVLNDILSRLDKVE			974	988			Spike glycoprotein	https://www.uniprot.org/uniprot/P0DTC2.1	Spike glycoprotein	http://www.uniprot.org/uniprot/P0DTC2	Severe acute respiratory syndrome coronavirus 2	http://purl.obolibrary.org/obo/NCBITaxon_2697049	Severe acute respiratory syndrome coronavirus 2	http://purl.obolibrary.org/obo/NCBITaxon_2697049
https://www.iedb.org/epitope/534141	Linear peptide	TQQLIRAAEIRASAN			1009	1023			Spike glycoprotein	https://www.uniprot.org/uniprot/P0DTC2.1	Spike glycoprotein	http://www.uniprot.org/uniprot/P0DTC2	Severe acute respiratory syndrome coronavirus 2	http://purl.obolibrary.org/obo/NCBITaxon_2697049	Severe acute respiratory syndrome coronavirus 2	http://purl.obolibrary.org/obo/NCBITaxon_2697049
https://www.iedb.org/epitope/534154	Linear peptide	TSVDCNMYICGDSTE			716	730			Spike glycoprotein precursor	http://www.ncbi.nlm.nih.gov/protein/P59594.1	Spike glycoprotein	http://www.uniprot.org/uniprot/P59594	SARS-CoV1		SARS-CoV1	https://ontology.iedb.org/taxon/10002316
https://www.iedb.org/epitope/534192	Linear peptide	VAKNLNESLIDLQEL			1189	1203			surface glycoprotein [Severe acute respiratory syndrome coronavirus 2]	http://www.ncbi.nlm.nih.gov/protein/YP_009724390.1	Spike glycoprotein	http://www.uniprot.org/uniprot/P0DTC2	Severe acute respiratory syndrome coronavirus 2 Wuhan/Hu-1/2019		Severe acute respiratory syndrome coronavirus 2	http://purl.obolibrary.org/obo/NCBITaxon_2697049
https://www.iedb.org/epitope/534216	Linear peptide	VDLGDISGINASVVN			1164	1178			Spike glycoprotein	https://www.uniprot.org/uniprot/P0DTC2.1	Spike glycoprotein	http://www.uniprot.org/uniprot/P0DTC2	Severe acute respiratory syndrome coronavirus 2	http://purl.obolibrary.org/obo/NCBITaxon_2697049	Severe acute respiratory syndrome coronavirus 2	http://purl.obolibrary.org/obo/NCBITaxon_2697049
https://www.iedb.org/epitope/534492	Linear peptide	YDENGTITDAVDCSQ			266	280			Spike glycoprotein precursor	http://www.ncbi.nlm.nih.gov/protein/P59594.1	Spike glycoprotein	http://www.uniprot.org/uniprot/P59594	SARS-CoV1		SARS-CoV1	https://ontology.iedb.org/taxon/10002316
https://www.iedb.org/epitope/534503	Linear peptide	YECDIPIGAGICASY			660	674			Spike glycoprotein	https://www.uniprot.org/uniprot/P0DTC2.1	Spike glycoprotein	http://www.uniprot.org/uniprot/P0DTC2	Severe acute respiratory syndrome coronavirus 2	http://purl.obolibrary.org/obo/NCBITaxon_2697049	Severe acute respiratory syndrome coronavirus 2	http://purl.obolibrary.org/obo/NCBITaxon_2697049
https://www.iedb.org/epitope/534578	Linear peptide	YRFNGIGVTQNVLYE			904	918			Spike glycoprotein	https://www.uniprot.org/uniprot/P0DTC2.1	Spike glycoprotein	http://www.uniprot.org/uniprot/P0DTC2	Severe acute respiratory syndrome coronavirus 2	http://purl.obolibrary.org/obo/NCBITaxon_2697049	Severe acute respiratory syndrome coronavirus 2	http://purl.obolibrary.org/obo/NCBITaxon_2697049
https://www.iedb.org/epitope/558181	Linear peptide	SINTGFIAGLIYFRKFNS			269	286			envelope protein, partial	http://www.ncbi.nlm.nih.gov/protein/ACY69992.1	Genome polyprotein	http://www.uniprot.org/uniprot/P27958	Hepatitis C virus subtype 3a	http://purl.obolibrary.org/obo/NCBITaxon_356426	Hepacivirus C	http://purl.obolibrary.org/obo/NCBITaxon_11103
https://www.iedb.org/epitope/558417	Linear peptide	EIDRLNEVAKNLNESLIDLQELGKYEQY			1164	1191			Spike glycoprotein precursor	http://www.ncbi.nlm.nih.gov/protein/P59594.1	Spike glycoprotein	http://www.uniprot.org/uniprot/P59594	SARS-CoV1		SARS-CoV1	https://ontology.iedb.org/taxon/10002316
https://www.iedb.org/epitope/558456	Linear peptide	LYQDVNC			597	603			Spike glycoprotein precursor	http://www.ncbi.nlm.nih.gov/protein/P59594.1	Spike glycoprotein	http://www.uniprot.org/uniprot/P59594	SARS-CoV1		SARS-CoV1	https://ontology.iedb.org/taxon/10002316
https://www.iedb.org/epitope/558457	Linear peptide	LYQDVNCT			597	604			Spike glycoprotein precursor	http://www.ncbi.nlm.nih.gov/protein/P59594.1	Spike glycoprotein	http://www.uniprot.org/uniprot/P59594	SARS-CoV1		SARS-CoV1	https://ontology.iedb.org/taxon/10002316
https://www.iedb.org/epitope/637943	Linear peptide	TLPFQQFEI			320	328			ectonucleoside triphosphate diphosphohydrolase 1 isoform 7	http://www.ncbi.nlm.nih.gov/protein/NP_001307845.1	Ectonucleoside triphosphate diphosphohydrolase 1	http://www.uniprot.org/uniprot/P49961	Homo sapiens	http://purl.obolibrary.org/obo/NCBITaxon_9606	Homo sapiens	http://purl.obolibrary.org/obo/NCBITaxon_9606
https://www.iedb.org/epitope/923559	Linear peptide	NFGAISSVL			951	959			Spike glycoprotein precursor	http://www.ncbi.nlm.nih.gov/protein/P59594.1	Spike glycoprotein	http://www.uniprot.org/uniprot/P59594	SARS-CoV1		SARS-CoV1	https://ontology.iedb.org/taxon/10002316
https://www.iedb.org/epitope/1068860	Linear peptide	AAEIRASANLAATKM			1015	1029			Spike glycoprotein	https://www.uniprot.org/uniprot/P0DTC2.1	Spike glycoprotein	http://www.uniprot.org/uniprot/P0DTC2	Severe acute respiratory syndrome coronavirus 2	http://purl.obolibrary.org/obo/NCBITaxon_2697049	Severe acute respiratory syndrome coronavirus 2	http://purl.obolibrary.org/obo/NCBITaxon_2697049
https://www.iedb.org/epitope/1068878	Linear peptide	ADAGFIKQYGDCLGD			829	843			Spike glycoprotein	https://www.uniprot.org/uniprot/P0DTC2.1	Spike glycoprotein	http://www.uniprot.org/uniprot/P0DTC2	Severe acute respiratory syndrome coronavirus 2	http://purl.obolibrary.org/obo/NCBITaxon_2697049	Severe acute respiratory syndrome coronavirus 2	http://purl.obolibrary.org/obo/NCBITaxon_2697049
https://www.iedb.org/epitope/1068879	Linear peptide	ADSFVIRGDEVRQIA			397	411			Spike glycoprotein	https://www.uniprot.org/uniprot/P0DTC2.1	Spike glycoprotein	http://www.uniprot.org/uniprot/P0DTC2	Severe acute respiratory syndrome coronavirus 2	http://purl.obolibrary.org/obo/NCBITaxon_2697049	Severe acute respiratory syndrome coronavirus 2	http://purl.obolibrary.org/obo/NCBITaxon_2697049
https://www.iedb.org/epitope/1069064	Linear peptide	AGSTPCNGVEGFNCY			475	489			surface glycoprotein [Severe acute respiratory syndrome coronavirus 2]	http://www.ncbi.nlm.nih.gov/protein/YP_009724390.1	Spike glycoprotein	http://www.uniprot.org/uniprot/P0DTC2	Severe acute respiratory syndrome coronavirus 2 Wuhan/Hu-1/2019		Severe acute respiratory syndrome coronavirus 2	http://purl.obolibrary.org/obo/NCBITaxon_2697049
https://www.iedb.org/epitope/1069068	Linear peptide	AHFPREGVFVSNGTH			1087	1101			Spike glycoprotein	https://www.uniprot.org/uniprot/P0DTC2.1	Spike glycoprotein	http://www.uniprot.org/uniprot/P0DTC2	Severe acute respiratory syndrome coronavirus 2	http://purl.obolibrary.org/obo/NCBITaxon_2697049	Severe acute respiratory syndrome coronavirus 2	http://purl.obolibrary.org/obo/NCBITaxon_2697049
https://www.iedb.org/epitope/1069137	Linear peptide	AQYTSALLAGTITSG			871	885			Spike glycoprotein	https://www.uniprot.org/uniprot/P0DTC2.1	Spike glycoprotein	http://www.uniprot.org/uniprot/P0DTC2	Severe acute respiratory syndrome coronavirus 2	http://purl.obolibrary.org/obo/NCBITaxon_2697049	Severe acute respiratory syndrome coronavirus 2	http://purl.obolibrary.org/obo/NCBITaxon_2697049
https://www.iedb.org/epitope/1069287	Linear peptide	CFTNVYADSFVIRGD			391	405			Spike glycoprotein	https://www.uniprot.org/uniprot/P0DTC2.1	Spike glycoprotein	http://www.uniprot.org/uniprot/P0DTC2	Severe acute respiratory syndrome coronavirus 2	http://purl.obolibrary.org/obo/NCBITaxon_2697049	Severe acute respiratory syndrome coronavirus 2	http://purl.obolibrary.org/obo/NCBITaxon_2697049
https://www.iedb.org/epitope/1069290	Linear peptide	CTLKSFTVEKGIYQT			301	315			Spike glycoprotein	https://www.uniprot.org/uniprot/P0DTC2.1	Spike glycoprotein	http://www.uniprot.org/uniprot/P0DTC2	Severe acute respiratory syndrome coronavirus 2	http://purl.obolibrary.org/obo/NCBITaxon_2697049	Severe acute respiratory syndrome coronavirus 2	http://purl.obolibrary.org/obo/NCBITaxon_2697049
https://www.iedb.org/epitope/1069291	Linear peptide	CVADYSVLYNSASFS			361	375			Spike glycoprotein	https://www.uniprot.org/uniprot/P0DTC2.1	Spike glycoprotein	http://www.uniprot.org/uniprot/P0DTC2	Severe acute respiratory syndrome coronavirus 2	http://purl.obolibrary.org/obo/NCBITaxon_2697049	Severe acute respiratory syndrome coronavirus 2	http://purl.obolibrary.org/obo/NCBITaxon_2697049
https://www.iedb.org/epitope/1069293	Linear peptide	DDFTGCVIAWNSNNL			427	441			Spike glycoprotein	https://www.uniprot.org/uniprot/P0DTC2.1	Spike glycoprotein	http://www.uniprot.org/uniprot/P0DTC2	Severe acute respiratory syndrome coronavirus 2	http://purl.obolibrary.org/obo/NCBITaxon_2697049	Severe acute respiratory syndrome coronavirus 2	http://purl.obolibrary.org/obo/NCBITaxon_2697049
https://www.iedb.org/epitope/1069347	Linear peptide	DSTECSNLLLQYGSF			745	759			Spike glycoprotein	https://www.uniprot.org/uniprot/P0DTC2.1	Spike glycoprotein	http://www.uniprot.org/uniprot/P0DTC2	Severe acute respiratory syndrome coronavirus 2	http://purl.obolibrary.org/obo/NCBITaxon_2697049	Severe acute respiratory syndrome coronavirus 2	http://purl.obolibrary.org/obo/NCBITaxon_2697049
https://www.iedb.org/epitope/1069350	Linear peptide	DTTDAVRDPQTLEIL			571	585			Spike glycoprotein	https://www.uniprot.org/uniprot/P0DTC2.1	Spike glycoprotein	http://www.uniprot.org/uniprot/P0DTC2	Severe acute respiratory syndrome coronavirus 2	http://purl.obolibrary.org/obo/NCBITaxon_2697049	Severe acute respiratory syndrome coronavirus 2	http://purl.obolibrary.org/obo/NCBITaxon_2697049
https://www.iedb.org/epitope/1069378	Linear peptide	ECDIPIGAGICASYQ			661	675			surface glycoprotein [Severe acute respiratory syndrome coronavirus 2]	http://www.ncbi.nlm.nih.gov/protein/QHD43416.1	Spike glycoprotein	http://www.uniprot.org/uniprot/P0DTC2	Severe acute respiratory syndrome coronavirus 2	http://purl.obolibrary.org/obo/NCBITaxon_2697049	Severe acute respiratory syndrome coronavirus 2	http://purl.obolibrary.org/obo/NCBITaxon_2697049
https://www.iedb.org/epitope/1069425	Linear peptide	EILDITPCSFGGVSV			583	597			Spike glycoprotein	https://www.uniprot.org/uniprot/P0DTC2.1	Spike glycoprotein	http://www.uniprot.org/uniprot/P0DTC2	Severe acute respiratory syndrome coronavirus 2	http://purl.obolibrary.org/obo/NCBITaxon_2697049	Severe acute respiratory syndrome coronavirus 2	http://purl.obolibrary.org/obo/NCBITaxon_2697049
https://www.iedb.org/epitope/1069445	Linear peptide	EPQIITTDNTFVSGN			1111	1125			surface glycoprotein [Severe acute respiratory syndrome coronavirus 2]	http://www.ncbi.nlm.nih.gov/protein/YP_009724390.1	Spike glycoprotein	http://www.uniprot.org/uniprot/P0DTC2	Severe acute respiratory syndrome coronavirus 2	http://purl.obolibrary.org/obo/NCBITaxon_2697049	Severe acute respiratory syndrome coronavirus 2	http://purl.obolibrary.org/obo/NCBITaxon_2697049
https://www.iedb.org/epitope/1069449	Linear peptide	EQYIKWPWYIWLGFI			1207	1221			Spike glycoprotein	https://www.uniprot.org/uniprot/P0DTC2.1	Spike glycoprotein	http://www.uniprot.org/uniprot/P0DTC2	Severe acute respiratory syndrome coronavirus 2	http://purl.obolibrary.org/obo/NCBITaxon_2697049	Severe acute respiratory syndrome coronavirus 2	http://purl.obolibrary.org/obo/NCBITaxon_2697049
https://www.iedb.org/epitope/1069451	Linear peptide	ESLIDLQELGKYEQY			1195	1209			Spike glycoprotein	https://www.uniprot.org/uniprot/P0DTC2.1	Spike glycoprotein	http://www.uniprot.org/uniprot/P0DTC2	Severe acute respiratory syndrome coronavirus 2	http://purl.obolibrary.org/obo/NCBITaxon_2697049	Severe acute respiratory syndrome coronavirus 2	http://purl.obolibrary.org/obo/NCBITaxon_2697049
https://www.iedb.org/epitope/1069458	Linear peptide	EVPVAIHADQLTPTW			619	633			Spike glycoprotein	https://www.uniprot.org/uniprot/P0DTC2.1	Spike glycoprotein	http://www.uniprot.org/uniprot/P0DTC2	Severe acute respiratory syndrome coronavirus 2	http://purl.obolibrary.org/obo/NCBITaxon_2697049	Severe acute respiratory syndrome coronavirus 2	http://purl.obolibrary.org/obo/NCBITaxon_2697049
https://www.iedb.org/epitope/1069519	Linear peptide	FGRDIADTTDAVRDP			565	579			surface glycoprotein [Severe acute respiratory syndrome coronavirus 2]	http://www.ncbi.nlm.nih.gov/protein/YP_009724390.1	Spike glycoprotein	http://www.uniprot.org/uniprot/P0DTC2	Severe acute respiratory syndrome coronavirus 2 Wuhan/Hu-1/2019		Severe acute respiratory syndrome coronavirus 2	http://purl.obolibrary.org/obo/NCBITaxon_2697049
https://www.iedb.org/epitope/1069521	Linear peptide	FIEDLLFNKVTLADA			817	831			Spike glycoprotein	https://www.uniprot.org/uniprot/P0DTC2.1	Spike glycoprotein	http://www.uniprot.org/uniprot/P0DTC2	Severe acute respiratory syndrome coronavirus 2	http://purl.obolibrary.org/obo/NCBITaxon_2697049	Severe acute respiratory syndrome coronavirus 2	http://purl.obolibrary.org/obo/NCBITaxon_2697049
https://www.iedb.org/epitope/1069522	Linear peptide	FIEDLLFNKVTLADAGFI			817	834			Spike glycoprotein	https://www.uniprot.org/uniprot/P0DTC2.1	Spike glycoprotein	http://www.uniprot.org/uniprot/P0DTC2	Severe acute respiratory syndrome coronavirus 2	http://purl.obolibrary.org/obo/NCBITaxon_2697049	Severe acute respiratory syndrome coronavirus 2	http://purl.obolibrary.org/obo/NCBITaxon_2697049
https://www.iedb.org/epitope/1069538	Linear peptide	FLPFQQFGRDIADTT			559	573			Spike glycoprotein	https://www.uniprot.org/uniprot/P0DTC2.1	Spike glycoprotein	http://www.uniprot.org/uniprot/P0DTC2	Severe acute respiratory syndrome coronavirus 2	http://purl.obolibrary.org/obo/NCBITaxon_2697049	Severe acute respiratory syndrome coronavirus 2	http://purl.obolibrary.org/obo/NCBITaxon_2697049
https://www.iedb.org/epitope/1069550	Linear peptide	FNFNGLTGTGVLTES			541	555			Spike glycoprotein	https://www.uniprot.org/uniprot/P0DTC2.1	Spike glycoprotein	http://www.uniprot.org/uniprot/P0DTC2	Severe acute respiratory syndrome coronavirus 2	http://purl.obolibrary.org/obo/NCBITaxon_2697049	Severe acute respiratory syndrome coronavirus 2	http://purl.obolibrary.org/obo/NCBITaxon_2697049
https://www.iedb.org/epitope/1069551	Linear peptide	FNKVTLADAGFIKQY			823	837			Spike glycoprotein	https://www.uniprot.org/uniprot/P0DTC2.1	Spike glycoprotein	http://www.uniprot.org/uniprot/P0DTC2	Severe acute respiratory syndrome coronavirus 2	http://purl.obolibrary.org/obo/NCBITaxon_2697049	Severe acute respiratory syndrome coronavirus 2	http://purl.obolibrary.org/obo/NCBITaxon_2697049
https://www.iedb.org/epitope/1069576	Linear peptide	FTTAPAICHDGKAHF			1075	1089			Spike glycoprotein	https://www.uniprot.org/uniprot/P0DTC2.1	Spike glycoprotein	http://www.uniprot.org/uniprot/P0DTC2	Severe acute respiratory syndrome coronavirus 2	http://purl.obolibrary.org/obo/NCBITaxon_2697049	Severe acute respiratory syndrome coronavirus 2	http://purl.obolibrary.org/obo/NCBITaxon_2697049
https://www.iedb.org/epitope/1069652	Linear peptide	GAGICASYQTQTNSP			667	681			Spike glycoprotein	https://www.uniprot.org/uniprot/P0DTC2.1	Spike glycoprotein	http://www.uniprot.org/uniprot/P0DTC2	Severe acute respiratory syndrome coronavirus 2	http://purl.obolibrary.org/obo/NCBITaxon_2697049	Severe acute respiratory syndrome coronavirus 2	http://purl.obolibrary.org/obo/NCBITaxon_2697049
https://www.iedb.org/epitope/1069699	Linear peptide	GFIAGLIAIVMVTIM			1219	1233			surface glycoprotein [Severe acute respiratory syndrome coronavirus 2]	http://www.ncbi.nlm.nih.gov/protein/YP_009724390.1	Spike glycoprotein	http://www.uniprot.org/uniprot/P0DTC2	Severe acute respiratory syndrome coronavirus 2 Wuhan/Hu-1/2019		Severe acute respiratory syndrome coronavirus 2	http://purl.obolibrary.org/obo/NCBITaxon_2697049
https://www.iedb.org/epitope/1069816	Linear peptide	GINASVVNIQKEIDR			1171	1185			Spike glycoprotein	https://www.uniprot.org/uniprot/P0DTC2.1	Spike glycoprotein	http://www.uniprot.org/uniprot/P0DTC2	Severe acute respiratory syndrome coronavirus 2	http://purl.obolibrary.org/obo/NCBITaxon_2697049	Severe acute respiratory syndrome coronavirus 2	http://purl.obolibrary.org/obo/NCBITaxon_2697049
https://www.iedb.org/epitope/1069822	Linear peptide	GKQGNFKNLREFVFK			181	195			Spike glycoprotein	https://www.uniprot.org/uniprot/P0DTC2.1	Spike glycoprotein	http://www.uniprot.org/uniprot/P0DTC2	Severe acute respiratory syndrome coronavirus 2	http://purl.obolibrary.org/obo/NCBITaxon_2697049	Severe acute respiratory syndrome coronavirus 2	http://purl.obolibrary.org/obo/NCBITaxon_2697049
https://www.iedb.org/epitope/1070003	Linear peptide	GSFCTQLNRALTGIA			757	771			Spike glycoprotein	https://www.uniprot.org/uniprot/P0DTC2.1	Spike glycoprotein	http://www.uniprot.org/uniprot/P0DTC2	Severe acute respiratory syndrome coronavirus 2	http://purl.obolibrary.org/obo/NCBITaxon_2697049	Severe acute respiratory syndrome coronavirus 2	http://purl.obolibrary.org/obo/NCBITaxon_2697049
https://www.iedb.org/epitope/1070035	Linear peptide	GTNTSNQVAVLYQDV			601	615			Spike glycoprotein	https://www.uniprot.org/uniprot/P0DTC2.1	Spike glycoprotein	http://www.uniprot.org/uniprot/P0DTC2	Severe acute respiratory syndrome coronavirus 2	http://purl.obolibrary.org/obo/NCBITaxon_2697049	Severe acute respiratory syndrome coronavirus 2	http://purl.obolibrary.org/obo/NCBITaxon_2697049
https://www.iedb.org/epitope/1070176	Linear peptide	HADQLTPTWRVYSTG			625	639			Spike glycoprotein	https://www.uniprot.org/uniprot/P0DTC2.1	Spike glycoprotein	http://www.uniprot.org/uniprot/P0DTC2	Severe acute respiratory syndrome coronavirus 2	http://purl.obolibrary.org/obo/NCBITaxon_2697049	Severe acute respiratory syndrome coronavirus 2	http://purl.obolibrary.org/obo/NCBITaxon_2697049
https://www.iedb.org/epitope/1070256	Linear peptide	HVNNSYECDIPIGAG			655	669			Spike glycoprotein	https://www.uniprot.org/uniprot/P0DTC2.1	Spike glycoprotein	http://www.uniprot.org/uniprot/P0DTC2	Severe acute respiratory syndrome coronavirus 2	http://purl.obolibrary.org/obo/NCBITaxon_2697049	Severe acute respiratory syndrome coronavirus 2	http://purl.obolibrary.org/obo/NCBITaxon_2697049
https://www.iedb.org/epitope/1070307	Linear peptide	IAIVMVTIMLCCMTS			1225	1239			Spike glycoprotein	https://www.uniprot.org/uniprot/P0DTC2.1	Spike glycoprotein	http://www.uniprot.org/uniprot/P0DTC2	Severe acute respiratory syndrome coronavirus 2	http://purl.obolibrary.org/obo/NCBITaxon_2697049	Severe acute respiratory syndrome coronavirus 2	http://purl.obolibrary.org/obo/NCBITaxon_2697049
https://www.iedb.org/epitope/1070308	Linear peptide	ICHDGKAHFPREGVF			1081	1095			surface glycoprotein [Severe acute respiratory syndrome coronavirus 2]	http://www.ncbi.nlm.nih.gov/protein/QHD43416.1	Spike glycoprotein	http://www.uniprot.org/uniprot/P0DTC2	Severe acute respiratory syndrome coronavirus 2 Wuhan/Hu-1/2019		Severe acute respiratory syndrome coronavirus 2	http://purl.obolibrary.org/obo/NCBITaxon_2697049
https://www.iedb.org/epitope/1070309	Linear peptide	IDRLNEVAKNLNESL			1183	1197			Spike glycoprotein	https://www.uniprot.org/uniprot/P0DTC2.1	Spike glycoprotein	http://www.uniprot.org/uniprot/P0DTC2	Severe acute respiratory syndrome coronavirus 2	http://purl.obolibrary.org/obo/NCBITaxon_2697049	Severe acute respiratory syndrome coronavirus 2	http://purl.obolibrary.org/obo/NCBITaxon_2697049
https://www.iedb.org/epitope/1070353	Linear peptide	IGKIQDSLSSTASAL			931	945			Spike glycoprotein	https://www.uniprot.org/uniprot/P0DTC2.1	Spike glycoprotein	http://www.uniprot.org/uniprot/P0DTC2	Severe acute respiratory syndrome coronavirus 2	http://purl.obolibrary.org/obo/NCBITaxon_2697049	Severe acute respiratory syndrome coronavirus 2	http://purl.obolibrary.org/obo/NCBITaxon_2697049
https://www.iedb.org/epitope/1070482	Linear peptide	ITGRLQSLQTYVTQQ			997	1011			Spike glycoprotein	https://www.uniprot.org/uniprot/P0DTC2.1	Spike glycoprotein	http://www.uniprot.org/uniprot/P0DTC2	Severe acute respiratory syndrome coronavirus 2	http://purl.obolibrary.org/obo/NCBITaxon_2697049	Severe acute respiratory syndrome coronavirus 2	http://purl.obolibrary.org/obo/NCBITaxon_2697049
https://www.iedb.org/epitope/1070552	Linear peptide	KFDEDDSEPVLKGVK			1255	1269			surface glycoprotein [Severe acute respiratory syndrome coronavirus 2]	http://www.ncbi.nlm.nih.gov/protein/YP_009724390.1	Spike glycoprotein	http://www.uniprot.org/uniprot/P0DTC2	Severe acute respiratory syndrome coronavirus 2 Wuhan/Hu-1/2019		Severe acute respiratory syndrome coronavirus 2	http://purl.obolibrary.org/obo/NCBITaxon_2697049
https://www.iedb.org/epitope/1070787	Linear peptide	KNKCVNFNFNGLTGT			535	549			surface glycoprotein [Severe acute respiratory syndrome coronavirus 2]	http://www.ncbi.nlm.nih.gov/protein/YP_009724390.1	Spike glycoprotein	http://www.uniprot.org/uniprot/P0DTC2	Severe acute respiratory syndrome coronavirus 2 Wuhan/Hu-1/2019		Severe acute respiratory syndrome coronavirus 2	http://purl.obolibrary.org/obo/NCBITaxon_2697049
https://www.iedb.org/epitope/1070789	Linear peptide	KNLREFVFKNIDGYF			187	201			surface glycoprotein [Severe acute respiratory syndrome coronavirus 2]	http://www.ncbi.nlm.nih.gov/protein/YP_009724390.1	Spike glycoprotein	http://www.uniprot.org/uniprot/P0DTC2	Severe acute respiratory syndrome coronavirus 2 Wuhan/Hu-1/2019		Severe acute respiratory syndrome coronavirus 2	http://purl.obolibrary.org/obo/NCBITaxon_2697049
https://www.iedb.org/epitope/1070803	Linear peptide	KPSKRSFIEDLLFNK			811	825			Spike glycoprotein	https://www.uniprot.org/uniprot/P0DTC2.1	Spike glycoprotein	http://www.uniprot.org/uniprot/P0DTC2	Severe acute respiratory syndrome coronavirus 2	http://purl.obolibrary.org/obo/NCBITaxon_2697049	Severe acute respiratory syndrome coronavirus 2	http://purl.obolibrary.org/obo/NCBITaxon_2697049
https://www.iedb.org/epitope/1070805	Linear peptide	KPTKRSFIEDLLFNKVTL			793	810			E2 glycoprotein precursor	http://www.ncbi.nlm.nih.gov/protein/NP_828851.1	Spike glycoprotein	http://www.uniprot.org/uniprot/P59594	SARS-CoV1		SARS-CoV1	https://ontology.iedb.org/taxon/10002316
https://www.iedb.org/epitope/1070810	Linear peptide	KQYGDCLGDIAARDL			835	849			surface glycoprotein [Severe acute respiratory syndrome coronavirus 2]	http://www.ncbi.nlm.nih.gov/protein/YP_009724390.1	Spike glycoprotein	http://www.uniprot.org/uniprot/P0DTC2	Severe acute respiratory syndrome coronavirus 2 Wuhan/Hu-1/2019		Severe acute respiratory syndrome coronavirus 2	http://purl.obolibrary.org/obo/NCBITaxon_2697049
https://www.iedb.org/epitope/1070815	Linear peptide	KSNIIRGWIFGTTLD			97	111			surface glycoprotein [Severe acute respiratory syndrome coronavirus 2]	http://www.ncbi.nlm.nih.gov/protein/YP_009724390.1	Spike glycoprotein	http://www.uniprot.org/uniprot/P0DTC2	Severe acute respiratory syndrome coronavirus 2 Wuhan/Hu-1/2019		Severe acute respiratory syndrome coronavirus 2	http://purl.obolibrary.org/obo/NCBITaxon_2697049
https://www.iedb.org/epitope/1070817	Linear peptide	KSTNLVKNKCVNFNFNGL			529	546			Spike glycoprotein	https://www.uniprot.org/uniprot/P0DTC2.1	Spike glycoprotein	http://www.uniprot.org/uniprot/P0DTC2	Severe acute respiratory syndrome coronavirus 2	http://purl.obolibrary.org/obo/NCBITaxon_2697049	Severe acute respiratory syndrome coronavirus 2	http://purl.obolibrary.org/obo/NCBITaxon_2697049
https://www.iedb.org/epitope/1071133	Linear peptide	LGDIAARDLICAQKF			841	855			Spike glycoprotein	https://www.uniprot.org/uniprot/P0DTC2.1	Spike glycoprotein	http://www.uniprot.org/uniprot/P0DTC2	Severe acute respiratory syndrome coronavirus 2	http://purl.obolibrary.org/obo/NCBITaxon_2697049	Severe acute respiratory syndrome coronavirus 2	http://purl.obolibrary.org/obo/NCBITaxon_2697049
https://www.iedb.org/epitope/1071263	Linear peptide	LKYNENGTITDAVDC			277	291			surface glycoprotein [Severe acute respiratory syndrome coronavirus 2]	http://www.ncbi.nlm.nih.gov/protein/YP_009724390.1	Spike glycoprotein	http://www.uniprot.org/uniprot/P0DTC2	Severe acute respiratory syndrome coronavirus 2 Wuhan/Hu-1/2019		Severe acute respiratory syndrome coronavirus 2	http://purl.obolibrary.org/obo/NCBITaxon_2697049
https://www.iedb.org/epitope/1071265	Linear peptide	LLAGTITSGWTFGAG			877	891			Spike glycoprotein	https://www.uniprot.org/uniprot/P0DTC2.1	Spike glycoprotein	http://www.uniprot.org/uniprot/P0DTC2	Severe acute respiratory syndrome coronavirus 2	http://purl.obolibrary.org/obo/NCBITaxon_2697049	Severe acute respiratory syndrome coronavirus 2	http://purl.obolibrary.org/obo/NCBITaxon_2697049
https://www.iedb.org/epitope/1071268	Linear peptide	LLHAPATVCGPKKST			517	531			Spike glycoprotein	https://www.uniprot.org/uniprot/P0DTC2.1	Spike glycoprotein	http://www.uniprot.org/uniprot/P0DTC2	Severe acute respiratory syndrome coronavirus 2	http://purl.obolibrary.org/obo/NCBITaxon_2697049	Severe acute respiratory syndrome coronavirus 2	http://purl.obolibrary.org/obo/NCBITaxon_2697049
https://www.iedb.org/epitope/1071273	Linear peptide	LLPLVSSQCVNLTTR			7	21			Spike glycoprotein	https://www.uniprot.org/uniprot/P0DTC2.1	Spike glycoprotein	http://www.uniprot.org/uniprot/P0DTC2	Severe acute respiratory syndrome coronavirus 2	http://purl.obolibrary.org/obo/NCBITaxon_2697049	Severe acute respiratory syndrome coronavirus 2	http://purl.obolibrary.org/obo/NCBITaxon_2697049
https://www.iedb.org/epitope/1071314	Linear peptide	LPVSMTKTSVDCTMY			727	741			surface glycoprotein [Severe acute respiratory syndrome coronavirus 2]	http://www.ncbi.nlm.nih.gov/protein/YP_009724390.1	Spike glycoprotein	http://www.uniprot.org/uniprot/P0DTC2	Severe acute respiratory syndrome coronavirus 2 Wuhan/Hu-1/2019		Severe acute respiratory syndrome coronavirus 2	http://purl.obolibrary.org/obo/NCBITaxon_2697049
https://www.iedb.org/epitope/1071338	Linear peptide	LTDEMIAQYTSALLA			865	879			Spike glycoprotein	https://www.uniprot.org/uniprot/P0DTC2.1	Spike glycoprotein	http://www.uniprot.org/uniprot/P0DTC2	Severe acute respiratory syndrome coronavirus 2	http://purl.obolibrary.org/obo/NCBITaxon_2697049	Severe acute respiratory syndrome coronavirus 2	http://purl.obolibrary.org/obo/NCBITaxon_2697049
https://www.iedb.org/epitope/1071518	Linear peptide	NCYFPLQSYGFQPTN			487	501			Spike glycoprotein	https://www.uniprot.org/uniprot/P0DTC2.1	Spike glycoprotein	http://www.uniprot.org/uniprot/P0DTC2	Severe acute respiratory syndrome coronavirus 2	http://purl.obolibrary.org/obo/NCBITaxon_2697049	Severe acute respiratory syndrome coronavirus 2	http://purl.obolibrary.org/obo/NCBITaxon_2697049
https://www.iedb.org/epitope/1071538	Linear peptide	NGIGVTQNVLYENQK			907	921			Spike glycoprotein	https://www.uniprot.org/uniprot/P0DTC2.1	Spike glycoprotein	http://www.uniprot.org/uniprot/P0DTC2	Severe acute respiratory syndrome coronavirus 2	http://purl.obolibrary.org/obo/NCBITaxon_2697049	Severe acute respiratory syndrome coronavirus 2	http://purl.obolibrary.org/obo/NCBITaxon_2697049
https://www.iedb.org/epitope/1071575	Linear peptide	NGVEGFNCYFPLQSY			481	495			Spike glycoprotein	https://www.uniprot.org/uniprot/P0DTC2.1	Spike glycoprotein	http://www.uniprot.org/uniprot/P0DTC2	Severe acute respiratory syndrome coronavirus 2	http://purl.obolibrary.org/obo/NCBITaxon_2697049	Severe acute respiratory syndrome coronavirus 2	http://purl.obolibrary.org/obo/NCBITaxon_2697049
https://www.iedb.org/epitope/1071580	Linear peptide	NLLLQYGSFCTQLNR			751	765			surface glycoprotein [Severe acute respiratory syndrome coronavirus 2]	http://www.ncbi.nlm.nih.gov/protein/YP_009724390.1	Spike glycoprotein	http://www.uniprot.org/uniprot/P0DTC2	Severe acute respiratory syndrome coronavirus 2	http://purl.obolibrary.org/obo/NCBITaxon_2697049	Severe acute respiratory syndrome coronavirus 2	http://purl.obolibrary.org/obo/NCBITaxon_2697049
https://www.iedb.org/epitope/1071585	Linear peptide	NLVRDLPQGFSALEP			211	225			surface glycoprotein [Severe acute respiratory syndrome coronavirus 2]	http://www.ncbi.nlm.nih.gov/protein/YP_009724390.1	Spike glycoprotein	http://www.uniprot.org/uniprot/P0DTC2	Severe acute respiratory syndrome coronavirus 2	http://purl.obolibrary.org/obo/NCBITaxon_2697049	Severe acute respiratory syndrome coronavirus 2	http://purl.obolibrary.org/obo/NCBITaxon_2697049
https://www.iedb.org/epitope/1071586	Linear peptide	NNATNVVIKVCEFQF			121	135			Spike glycoprotein	https://www.uniprot.org/uniprot/P0DTC2.1	Spike glycoprotein	http://www.uniprot.org/uniprot/P0DTC2	Severe acute respiratory syndrome coronavirus 2	http://purl.obolibrary.org/obo/NCBITaxon_2697049	Severe acute respiratory syndrome coronavirus 2	http://purl.obolibrary.org/obo/NCBITaxon_2697049
https://www.iedb.org/epitope/1071651	Linear peptide	NQFNSAIGKIQDSLS			925	939			Spike glycoprotein	https://www.uniprot.org/uniprot/P0DTC2.1	Spike glycoprotein	http://www.uniprot.org/uniprot/P0DTC2	Severe acute respiratory syndrome coronavirus 2	http://purl.obolibrary.org/obo/NCBITaxon_2697049	Severe acute respiratory syndrome coronavirus 2	http://purl.obolibrary.org/obo/NCBITaxon_2697049
https://www.iedb.org/epitope/1071723	Linear peptide	PATVCGPKKSTNLVKNKC			521	538			surface glycoprotein [Severe acute respiratory syndrome coronavirus 2]	http://www.ncbi.nlm.nih.gov/protein/YP_009724390.1	Spike glycoprotein	http://www.uniprot.org/uniprot/P0DTC2	Severe acute respiratory syndrome coronavirus 2	http://purl.obolibrary.org/obo/NCBITaxon_2697049	Severe acute respiratory syndrome coronavirus 2	http://purl.obolibrary.org/obo/NCBITaxon_2697049
https://www.iedb.org/epitope/1071768	Linear peptide	PHGVVFLHVTYVPAQ			1057	1071			Spike glycoprotein	https://www.uniprot.org/uniprot/P0DTC2.1	Spike glycoprotein	http://www.uniprot.org/uniprot/P0DTC2	Severe acute respiratory syndrome coronavirus 2	http://purl.obolibrary.org/obo/NCBITaxon_2697049	Severe acute respiratory syndrome coronavirus 2	http://purl.obolibrary.org/obo/NCBITaxon_2697049
https://www.iedb.org/epitope/1071785	Linear peptide	PLSETKCTLKSFTVE			295	309			Spike glycoprotein	https://www.uniprot.org/uniprot/P0DTC2.1	Spike glycoprotein	http://www.uniprot.org/uniprot/P0DTC2	Severe acute respiratory syndrome coronavirus 2	http://purl.obolibrary.org/obo/NCBITaxon_2697049	Severe acute respiratory syndrome coronavirus 2	http://purl.obolibrary.org/obo/NCBITaxon_2697049
https://www.iedb.org/epitope/1071788	Linear peptide	PPAYTNSFTRGVYYP			25	39			Spike glycoprotein	https://www.uniprot.org/uniprot/P0DTC2.1	Spike glycoprotein	http://www.uniprot.org/uniprot/P0DTC2	Severe acute respiratory syndrome coronavirus 2	http://purl.obolibrary.org/obo/NCBITaxon_2697049	Severe acute respiratory syndrome coronavirus 2	http://purl.obolibrary.org/obo/NCBITaxon_2697049
https://www.iedb.org/epitope/1071794	Linear peptide	PQGFSALEPLVDLPI			217	231			Spike glycoprotein	https://www.uniprot.org/uniprot/P0DTC2.1	Spike glycoprotein	http://www.uniprot.org/uniprot/P0DTC2	Severe acute respiratory syndrome coronavirus 2	http://purl.obolibrary.org/obo/NCBITaxon_2697049	Severe acute respiratory syndrome coronavirus 2	http://purl.obolibrary.org/obo/NCBITaxon_2697049
https://www.iedb.org/epitope/1071808	Linear peptide	PSKPSKRSFIEDLLFNKV			809	826			surface glycoprotein [Severe acute respiratory syndrome coronavirus 2]	http://www.ncbi.nlm.nih.gov/protein/YP_009724390.1	Spike glycoprotein	http://www.uniprot.org/uniprot/P0DTC2	Severe acute respiratory syndrome coronavirus 2	http://purl.obolibrary.org/obo/NCBITaxon_2697049	Severe acute respiratory syndrome coronavirus 2	http://purl.obolibrary.org/obo/NCBITaxon_2697049
https://www.iedb.org/epitope/1071818	Linear peptide	PTWRVYSTGSNVFQT			631	645			Spike glycoprotein	https://www.uniprot.org/uniprot/P0DTC2.1	Spike glycoprotein	http://www.uniprot.org/uniprot/P0DTC2	Severe acute respiratory syndrome coronavirus 2	http://purl.obolibrary.org/obo/NCBITaxon_2697049	Severe acute respiratory syndrome coronavirus 2	http://purl.obolibrary.org/obo/NCBITaxon_2697049
https://www.iedb.org/epitope/1071825	Linear peptide	PWYIWLGFIAGLIAI			1213	1227			Spike glycoprotein	https://www.uniprot.org/uniprot/P0DTC2.1	Spike glycoprotein	http://www.uniprot.org/uniprot/P0DTC2	Severe acute respiratory syndrome coronavirus 2	http://purl.obolibrary.org/obo/NCBITaxon_2697049	Severe acute respiratory syndrome coronavirus 2	http://purl.obolibrary.org/obo/NCBITaxon_2697049
https://www.iedb.org/epitope/1071848	Linear peptide	QDVNCTEVPVAIHAD			613	627			Spike glycoprotein	https://www.uniprot.org/uniprot/P0DTC2.1	Spike glycoprotein	http://www.uniprot.org/uniprot/P0DTC2	Severe acute respiratory syndrome coronavirus 2	http://purl.obolibrary.org/obo/NCBITaxon_2697049	Severe acute respiratory syndrome coronavirus 2	http://purl.obolibrary.org/obo/NCBITaxon_2697049
https://www.iedb.org/epitope/1071850	Linear peptide	QELGKYEQYIKWPWY			1201	1215			Spike glycoprotein	https://www.uniprot.org/uniprot/P0DTC2.1	Spike glycoprotein	http://www.uniprot.org/uniprot/P0DTC2	Severe acute respiratory syndrome coronavirus 2	http://purl.obolibrary.org/obo/NCBITaxon_2697049	Severe acute respiratory syndrome coronavirus 2	http://purl.obolibrary.org/obo/NCBITaxon_2697049
https://www.iedb.org/epitope/1071969	Linear peptide	QKFNGLTVLPPLLTD			853	867			Spike glycoprotein	https://www.uniprot.org/uniprot/P0DTC2.1	Spike glycoprotein	http://www.uniprot.org/uniprot/P0DTC2	Severe acute respiratory syndrome coronavirus 2	http://purl.obolibrary.org/obo/NCBITaxon_2697049	Severe acute respiratory syndrome coronavirus 2	http://purl.obolibrary.org/obo/NCBITaxon_2697049
https://www.iedb.org/epitope/1071978	Linear peptide	QMAYRFNGIGVTQNV			901	915			Spike glycoprotein	https://www.uniprot.org/uniprot/P0DTC2.1	Spike glycoprotein	http://www.uniprot.org/uniprot/P0DTC2	Severe acute respiratory syndrome coronavirus 2	http://purl.obolibrary.org/obo/NCBITaxon_2697049	Severe acute respiratory syndrome coronavirus 2	http://purl.obolibrary.org/obo/NCBITaxon_2697049
https://www.iedb.org/epitope/1072010	Linear peptide	QPRTFLLKYNENGTI			271	285			surface glycoprotein [Severe acute respiratory syndrome coronavirus 2]	http://www.ncbi.nlm.nih.gov/protein/YP_009724390.1	Spike glycoprotein	http://www.uniprot.org/uniprot/P0DTC2	Severe acute respiratory syndrome coronavirus 2 Wuhan/Hu-1/2019		Severe acute respiratory syndrome coronavirus 2	http://purl.obolibrary.org/obo/NCBITaxon_2697049
https://www.iedb.org/epitope/1072027	Linear peptide	QSLLIVNNATNVVIK			115	129			Spike glycoprotein	https://www.uniprot.org/uniprot/P0DTC2.1	Spike glycoprotein	http://www.uniprot.org/uniprot/P0DTC2	Severe acute respiratory syndrome coronavirus 2	http://purl.obolibrary.org/obo/NCBITaxon_2697049	Severe acute respiratory syndrome coronavirus 2	http://purl.obolibrary.org/obo/NCBITaxon_2697049
https://www.iedb.org/epitope/1072037	Linear peptide	QVAVLYQDVNCTEVP			607	621			Spike glycoprotein	https://www.uniprot.org/uniprot/P0DTC2.1	Spike glycoprotein	http://www.uniprot.org/uniprot/P0DTC2	Severe acute respiratory syndrome coronavirus 2	http://purl.obolibrary.org/obo/NCBITaxon_2697049	Severe acute respiratory syndrome coronavirus 2	http://purl.obolibrary.org/obo/NCBITaxon_2697049
https://www.iedb.org/epitope/1072117	Linear peptide	RDLICAQKFNGLTVL			847	861			Spike glycoprotein	https://www.uniprot.org/uniprot/P0DTC2.1	Spike glycoprotein	http://www.uniprot.org/uniprot/P0DTC2	Severe acute respiratory syndrome coronavirus 2	http://purl.obolibrary.org/obo/NCBITaxon_2697049	Severe acute respiratory syndrome coronavirus 2	http://purl.obolibrary.org/obo/NCBITaxon_2697049
https://www.iedb.org/epitope/1072118	Linear peptide	RDPQTLEILDITPCS			577	591			Spike glycoprotein	https://www.uniprot.org/uniprot/P0DTC2.1	Spike glycoprotein	http://www.uniprot.org/uniprot/P0DTC2	Severe acute respiratory syndrome coronavirus 2	http://purl.obolibrary.org/obo/NCBITaxon_2697049	Severe acute respiratory syndrome coronavirus 2	http://purl.obolibrary.org/obo/NCBITaxon_2697049
https://www.iedb.org/epitope/1072366	Linear peptide	RKSNLKPFERDISTE			457	471			Spike glycoprotein	https://www.uniprot.org/uniprot/P0DTC2.1	Spike glycoprotein	http://www.uniprot.org/uniprot/P0DTC2	Severe acute respiratory syndrome coronavirus 2	http://purl.obolibrary.org/obo/NCBITaxon_2697049	Severe acute respiratory syndrome coronavirus 2	http://purl.obolibrary.org/obo/NCBITaxon_2697049
https://www.iedb.org/epitope/1072541	Linear peptide	SANLAATKMSECVLG			1021	1035			Spike glycoprotein	https://www.uniprot.org/uniprot/P0DTC2.1	Spike glycoprotein	http://www.uniprot.org/uniprot/P0DTC2	Severe acute respiratory syndrome coronavirus 2	http://purl.obolibrary.org/obo/NCBITaxon_2697049	Severe acute respiratory syndrome coronavirus 2	http://purl.obolibrary.org/obo/NCBITaxon_2697049
https://www.iedb.org/epitope/1072563	Linear peptide	SEPVLKGVKLHYT			1261	1273			Spike glycoprotein	https://www.uniprot.org/uniprot/P0DTC2.1	Spike glycoprotein	http://www.uniprot.org/uniprot/P0DTC2	Severe acute respiratory syndrome coronavirus 2	http://purl.obolibrary.org/obo/NCBITaxon_2697049	Severe acute respiratory syndrome coronavirus 2	http://purl.obolibrary.org/obo/NCBITaxon_2697049
https://www.iedb.org/epitope/1072604	Linear peptide	SFPQSAPHGVVFLHV			1051	1065			surface glycoprotein [Severe acute respiratory syndrome coronavirus 2]	http://www.ncbi.nlm.nih.gov/protein/YP_009724390.1	Spike glycoprotein	http://www.uniprot.org/uniprot/P0DTC2	Severe acute respiratory syndrome coronavirus 2 Wuhan/Hu-1/2019		Severe acute respiratory syndrome coronavirus 2	http://purl.obolibrary.org/obo/NCBITaxon_2697049
https://www.iedb.org/epitope/1072624	Linear peptide	SFTRGVYYPDKVFRS			31	45			Spike glycoprotein	https://www.uniprot.org/uniprot/P0DTC2.1	Spike glycoprotein	http://www.uniprot.org/uniprot/P0DTC2	Severe acute respiratory syndrome coronavirus 2	http://purl.obolibrary.org/obo/NCBITaxon_2697049	Severe acute respiratory syndrome coronavirus 2	http://purl.obolibrary.org/obo/NCBITaxon_2697049
https://www.iedb.org/epitope/1072807	Linear peptide	SKHTPINLVRDLPQG			205	219			Spike glycoprotein	https://www.uniprot.org/uniprot/P0DTC2.1	Spike glycoprotein	http://www.uniprot.org/uniprot/P0DTC2	Severe acute respiratory syndrome coronavirus 2	http://purl.obolibrary.org/obo/NCBITaxon_2697049	Severe acute respiratory syndrome coronavirus 2	http://purl.obolibrary.org/obo/NCBITaxon_2697049
https://www.iedb.org/epitope/1072822	Linear peptide	SLSSTASALGKLQDV			937	951			Spike glycoprotein	https://www.uniprot.org/uniprot/P0DTC2.1	Spike glycoprotein	http://www.uniprot.org/uniprot/P0DTC2	Severe acute respiratory syndrome coronavirus 2	http://purl.obolibrary.org/obo/NCBITaxon_2697049	Severe acute respiratory syndrome coronavirus 2	http://purl.obolibrary.org/obo/NCBITaxon_2697049
https://www.iedb.org/epitope/1072943	Linear peptide	STGSNVFQTRAGCLI			637	651			Spike glycoprotein	https://www.uniprot.org/uniprot/P0DTC2.1	Spike glycoprotein	http://www.uniprot.org/uniprot/P0DTC2	Severe acute respiratory syndrome coronavirus 2	http://purl.obolibrary.org/obo/NCBITaxon_2697049	Severe acute respiratory syndrome coronavirus 2	http://purl.obolibrary.org/obo/NCBITaxon_2697049
https://www.iedb.org/epitope/1072965	Linear peptide	SVTTEILPVSMTKTS			721	735			Spike glycoprotein	https://www.uniprot.org/uniprot/P0DTC2.1	Spike glycoprotein	http://www.uniprot.org/uniprot/P0DTC2	Severe acute respiratory syndrome coronavirus 2	http://purl.obolibrary.org/obo/NCBITaxon_2697049	Severe acute respiratory syndrome coronavirus 2	http://purl.obolibrary.org/obo/NCBITaxon_2697049
https://www.iedb.org/epitope/1073276	Linear peptide	TDNTFVSGNCDVVIG			1117	1131			surface glycoprotein [Severe acute respiratory syndrome coronavirus 2]	http://www.ncbi.nlm.nih.gov/protein/YP_009724390.1	Spike glycoprotein	http://www.uniprot.org/uniprot/P0DTC2	Severe acute respiratory syndrome coronavirus 2	http://purl.obolibrary.org/obo/NCBITaxon_2697049	Severe acute respiratory syndrome coronavirus 2	http://purl.obolibrary.org/obo/NCBITaxon_2697049
https://www.iedb.org/epitope/1073280	Linear peptide	TESNKKFLPFQQFGR			553	567			Spike glycoprotein	https://www.uniprot.org/uniprot/P0DTC2.1	Spike glycoprotein	http://www.uniprot.org/uniprot/P0DTC2	Severe acute respiratory syndrome coronavirus 2	http://purl.obolibrary.org/obo/NCBITaxon_2697049	Severe acute respiratory syndrome coronavirus 2	http://purl.obolibrary.org/obo/NCBITaxon_2697049
https://www.iedb.org/epitope/1073281	Linear peptide	TESNKKFLPFQQFGRDIA			553	570			surface glycoprotein [Severe acute respiratory syndrome coronavirus 2]	http://www.ncbi.nlm.nih.gov/protein/YP_009724390.1	Spike glycoprotein	http://www.uniprot.org/uniprot/P0DTC2	Severe acute respiratory syndrome coronavirus 2	http://purl.obolibrary.org/obo/NCBITaxon_2697049	Severe acute respiratory syndrome coronavirus 2	http://purl.obolibrary.org/obo/NCBITaxon_2697049
https://www.iedb.org/epitope/1073424	Linear peptide	TGTGVLTESNKKFLP			547	561			Spike glycoprotein	https://www.uniprot.org/uniprot/P0DTC2.1	Spike glycoprotein	http://www.uniprot.org/uniprot/P0DTC2	Severe acute respiratory syndrome coronavirus 2	http://purl.obolibrary.org/obo/NCBITaxon_2697049	Severe acute respiratory syndrome coronavirus 2	http://purl.obolibrary.org/obo/NCBITaxon_2697049
https://www.iedb.org/epitope/1073438	Linear peptide	TKLNDLCFTNVYADS			385	399			Spike glycoprotein	https://www.uniprot.org/uniprot/P0DTC2.1	Spike glycoprotein	http://www.uniprot.org/uniprot/P0DTC2	Severe acute respiratory syndrome coronavirus 2	http://purl.obolibrary.org/obo/NCBITaxon_2697049	Severe acute respiratory syndrome coronavirus 2	http://purl.obolibrary.org/obo/NCBITaxon_2697049
https://www.iedb.org/epitope/1073439	Linear peptide	TKMSECVLGQSKRVD			1027	1041			surface glycoprotein [Severe acute respiratory syndrome coronavirus 2]	http://www.ncbi.nlm.nih.gov/protein/YP_009724390.1	Spike glycoprotein	http://www.uniprot.org/uniprot/P0DTC2	Severe acute respiratory syndrome coronavirus 2 Wuhan/Hu-1/2019		Severe acute respiratory syndrome coronavirus 2	http://purl.obolibrary.org/obo/NCBITaxon_2697049
https://www.iedb.org/epitope/1073475	Linear peptide	TQRNFYEPQIITTDN			1105	1119			surface glycoprotein [Severe acute respiratory syndrome coronavirus 2]	http://www.ncbi.nlm.nih.gov/protein/YP_009724390.1	Spike glycoprotein	http://www.uniprot.org/uniprot/P0DTC2	Severe acute respiratory syndrome coronavirus 2 Wuhan/Hu-1/2019		Severe acute respiratory syndrome coronavirus 2	http://purl.obolibrary.org/obo/NCBITaxon_2697049
https://www.iedb.org/epitope/1073478	Linear peptide	TSGWTFGAGAALQIP			883	897			Spike glycoprotein	https://www.uniprot.org/uniprot/P0DTC2.1	Spike glycoprotein	http://www.uniprot.org/uniprot/P0DTC2	Severe acute respiratory syndrome coronavirus 2	http://purl.obolibrary.org/obo/NCBITaxon_2697049	Severe acute respiratory syndrome coronavirus 2	http://purl.obolibrary.org/obo/NCBITaxon_2697049
https://www.iedb.org/epitope/1073495	Linear peptide	TVEKGIYQTSNFRVQ			307	321			Spike glycoprotein	https://www.uniprot.org/uniprot/P0DTC2.1	Spike glycoprotein	http://www.uniprot.org/uniprot/P0DTC2	Severe acute respiratory syndrome coronavirus 2	http://purl.obolibrary.org/obo/NCBITaxon_2697049	Severe acute respiratory syndrome coronavirus 2	http://purl.obolibrary.org/obo/NCBITaxon_2697049
https://www.iedb.org/epitope/1073496	Linear peptide	TVLPPLLTDEMIAQY			859	873			Spike glycoprotein	https://www.uniprot.org/uniprot/P0DTC2.1	Spike glycoprotein	http://www.uniprot.org/uniprot/P0DTC2	Severe acute respiratory syndrome coronavirus 2	http://purl.obolibrary.org/obo/NCBITaxon_2697049	Severe acute respiratory syndrome coronavirus 2	http://purl.obolibrary.org/obo/NCBITaxon_2697049
https://www.iedb.org/epitope/1073698	Linear peptide	VGGNYNYLYRLFRKS			445	459			surface glycoprotein [Severe acute respiratory syndrome coronavirus 2]	http://www.ncbi.nlm.nih.gov/protein/YP_009724390.1	Spike glycoprotein	http://www.uniprot.org/uniprot/P0DTC2	Severe acute respiratory syndrome coronavirus 2	http://purl.obolibrary.org/obo/NCBITaxon_2697049	Severe acute respiratory syndrome coronavirus 2	http://purl.obolibrary.org/obo/NCBITaxon_2697049
https://www.iedb.org/epitope/1073887	Linear peptide	VIKVCEFQFCNDPFL			127	141			surface glycoprotein [Severe acute respiratory syndrome coronavirus 2]	http://www.ncbi.nlm.nih.gov/protein/YP_009724390.1	Spike glycoprotein	http://www.uniprot.org/uniprot/P0DTC2	Severe acute respiratory syndrome coronavirus 2 Wuhan/Hu-1/2019		Severe acute respiratory syndrome coronavirus 2	http://purl.obolibrary.org/obo/NCBITaxon_2697049
https://www.iedb.org/epitope/1073903	Linear peptide	VLYNSASFSTFKCYG			367	381			Spike glycoprotein	https://www.uniprot.org/uniprot/P0DTC2.1	Spike glycoprotein	http://www.uniprot.org/uniprot/P0DTC2	Severe acute respiratory syndrome coronavirus 2	http://purl.obolibrary.org/obo/NCBITaxon_2697049	Severe acute respiratory syndrome coronavirus 2	http://purl.obolibrary.org/obo/NCBITaxon_2697049
https://www.iedb.org/epitope/1073912	Linear peptide	VNIQKEIDRLNEVAK			1177	1191			Spike glycoprotein	https://www.uniprot.org/uniprot/P0DTC2.1	Spike glycoprotein	http://www.uniprot.org/uniprot/P0DTC2	Severe acute respiratory syndrome coronavirus 2	http://purl.obolibrary.org/obo/NCBITaxon_2697049	Severe acute respiratory syndrome coronavirus 2	http://purl.obolibrary.org/obo/NCBITaxon_2697049
https://www.iedb.org/epitope/1073938	Linear peptide	VQIDRLITGRLQSLQ			991	1005			Spike glycoprotein	https://www.uniprot.org/uniprot/P0DTC2.1	Spike glycoprotein	http://www.uniprot.org/uniprot/P0DTC2	Severe acute respiratory syndrome coronavirus 2	http://purl.obolibrary.org/obo/NCBITaxon_2697049	Severe acute respiratory syndrome coronavirus 2	http://purl.obolibrary.org/obo/NCBITaxon_2697049
https://www.iedb.org/epitope/1073950	Linear peptide	VSVITPGTNTSNQVA			595	609			surface glycoprotein [Severe acute respiratory syndrome coronavirus 2]	http://www.ncbi.nlm.nih.gov/protein/YP_009724390.1	Spike glycoprotein	http://www.uniprot.org/uniprot/P0DTC2	Severe acute respiratory syndrome coronavirus 2 Wuhan/Hu-1/2019		Severe acute respiratory syndrome coronavirus 2	http://purl.obolibrary.org/obo/NCBITaxon_2697049
https://www.iedb.org/epitope/1073956	Linear peptide	VVLSFELLHAPATVC			511	525			Spike glycoprotein	https://www.uniprot.org/uniprot/P0DTC2.1	Spike glycoprotein	http://www.uniprot.org/uniprot/P0DTC2	Severe acute respiratory syndrome coronavirus 2	http://purl.obolibrary.org/obo/NCBITaxon_2697049	Severe acute respiratory syndrome coronavirus 2	http://purl.obolibrary.org/obo/NCBITaxon_2697049
https://www.iedb.org/epitope/1074069	Linear peptide	YFASTEKSNIIRGWI			91	105			Spike glycoprotein	https://www.uniprot.org/uniprot/P0DTC2.1	Spike glycoprotein	http://www.uniprot.org/uniprot/P0DTC2	Severe acute respiratory syndrome coronavirus 2	http://purl.obolibrary.org/obo/NCBITaxon_2697049	Severe acute respiratory syndrome coronavirus 2	http://purl.obolibrary.org/obo/NCBITaxon_2697049
https://www.iedb.org/epitope/1074201	Linear peptide	YLYRLFRKSNLKPFE			451	465			Spike glycoprotein	https://www.uniprot.org/uniprot/P0DTC2.1	Spike glycoprotein	http://www.uniprot.org/uniprot/P0DTC2	Severe acute respiratory syndrome coronavirus 2	http://purl.obolibrary.org/obo/NCBITaxon_2697049	Severe acute respiratory syndrome coronavirus 2	http://purl.obolibrary.org/obo/NCBITaxon_2697049
https://www.iedb.org/epitope/1074214	Linear peptide	YNYKLPDDFTGCVIA			421	435			surface glycoprotein [Severe acute respiratory syndrome coronavirus 2]	http://www.ncbi.nlm.nih.gov/protein/QHD43416.1	Spike glycoprotein	http://www.uniprot.org/uniprot/P0DTC2	Severe acute respiratory syndrome coronavirus 2 Wuhan/Hu-1/2019		Severe acute respiratory syndrome coronavirus 2	http://purl.obolibrary.org/obo/NCBITaxon_2697049
https://www.iedb.org/epitope/1074296	Linear peptide	YYPDKVFRSSVLHST			37	51			Spike glycoprotein	https://www.uniprot.org/uniprot/P0DTC2.1	Spike glycoprotein	http://www.uniprot.org/uniprot/P0DTC2	Severe acute respiratory syndrome coronavirus 2	http://purl.obolibrary.org/obo/NCBITaxon_2697049	Severe acute respiratory syndrome coronavirus 2	http://purl.obolibrary.org/obo/NCBITaxon_2697049
https://www.iedb.org/epitope/1074838	Linear peptide	AEIRASANLAATK			1016	1028			surface glycoprotein [Severe acute respiratory syndrome coronavirus 2]	http://www.ncbi.nlm.nih.gov/protein/YP_009724390.1	Spike glycoprotein	http://www.uniprot.org/uniprot/P0DTC2	Severe acute respiratory syndrome coronavirus 2	http://purl.obolibrary.org/obo/NCBITaxon_2697049	Severe acute respiratory syndrome coronavirus 2	http://purl.obolibrary.org/obo/NCBITaxon_2697049
https://www.iedb.org/epitope/1074840	Linear peptide	AGCLIGAEHVNNSYECDIPIGAGICASYQTQTNSPRRARSVAS			647	689			surface glycoprotein [Severe acute respiratory syndrome coronavirus 2]	http://www.ncbi.nlm.nih.gov/protein/YP_009724390.1	Spike glycoprotein	http://www.uniprot.org/uniprot/P0DTC2	Severe acute respiratory syndrome coronavirus 2	http://purl.obolibrary.org/obo/NCBITaxon_2697049	Severe acute respiratory syndrome coronavirus 2	http://purl.obolibrary.org/obo/NCBITaxon_2697049
https://www.iedb.org/epitope/1074847	Linear peptide	APHGVVFLHVTYV			1056	1068			surface glycoprotein [Severe acute respiratory syndrome coronavirus 2]	http://www.ncbi.nlm.nih.gov/protein/YP_009724390.1	Spike glycoprotein	http://www.uniprot.org/uniprot/P0DTC2	Severe acute respiratory syndrome coronavirus 2	http://purl.obolibrary.org/obo/NCBITaxon_2697049	Severe acute respiratory syndrome coronavirus 2	http://purl.obolibrary.org/obo/NCBITaxon_2697049
https://www.iedb.org/epitope/1074854	Linear peptide	AQALNTLVKQL			956	966			surface glycoprotein [Severe acute respiratory syndrome coronavirus 2]	http://www.ncbi.nlm.nih.gov/protein/YP_009724390.1	Spike glycoprotein	http://www.uniprot.org/uniprot/P0DTC2	Severe acute respiratory syndrome coronavirus 2	http://purl.obolibrary.org/obo/NCBITaxon_2697049	Severe acute respiratory syndrome coronavirus 2	http://purl.obolibrary.org/obo/NCBITaxon_2697049
https://www.iedb.org/epitope/1074855	Linear peptide	ARSVASQSIIAYTMSLGAENSVAYSNNSIAIPTNFTISVTTEI			684	726			surface glycoprotein [Severe acute respiratory syndrome coronavirus 2]	http://www.ncbi.nlm.nih.gov/protein/YP_009724390.1	Spike glycoprotein	http://www.uniprot.org/uniprot/P0DTC2	Severe acute respiratory syndrome coronavirus 2	http://purl.obolibrary.org/obo/NCBITaxon_2697049	Severe acute respiratory syndrome coronavirus 2	http://purl.obolibrary.org/obo/NCBITaxon_2697049
https://www.iedb.org/epitope/1074865	Linear peptide	AYSNNSIAIPTNFTISV			706	722			surface glycoprotein [Severe acute respiratory syndrome coronavirus 2]	http://www.ncbi.nlm.nih.gov/protein/YP_009724390.1	Spike glycoprotein	http://www.uniprot.org/uniprot/P0DTC2	Severe acute respiratory syndrome coronavirus 2	http://purl.obolibrary.org/obo/NCBITaxon_2697049	Severe acute respiratory syndrome coronavirus 2	http://purl.obolibrary.org/obo/NCBITaxon_2697049
https://www.iedb.org/epitope/1074866	Linear peptide	CALDPLSETK			291	300			surface glycoprotein [Severe acute respiratory syndrome coronavirus 2]	http://www.ncbi.nlm.nih.gov/protein/YP_009724390.1	Spike glycoprotein	http://www.uniprot.org/uniprot/P0DTC2	Severe acute respiratory syndrome coronavirus 2	http://purl.obolibrary.org/obo/NCBITaxon_2697049	Severe acute respiratory syndrome coronavirus 2	http://purl.obolibrary.org/obo/NCBITaxon_2697049
https://www.iedb.org/epitope/1074869	Linear peptide	CTFEYVSQPFLM			166	177			surface glycoprotein [Severe acute respiratory syndrome coronavirus 2]	http://www.ncbi.nlm.nih.gov/protein/YP_009724390.1	Spike glycoprotein	http://www.uniprot.org/uniprot/P0DTC2	Severe acute respiratory syndrome coronavirus 2	http://purl.obolibrary.org/obo/NCBITaxon_2697049	Severe acute respiratory syndrome coronavirus 2	http://purl.obolibrary.org/obo/NCBITaxon_2697049
https://www.iedb.org/epitope/1074871	Linear peptide	DLGDISGINASVVNIQKEIDRLNEVAKNLNESLIDLQELGKYE			1165	1207			surface glycoprotein [Severe acute respiratory syndrome coronavirus 2]	http://www.ncbi.nlm.nih.gov/protein/YP_009724390.1	Spike glycoprotein	http://www.uniprot.org/uniprot/P0DTC2	Severe acute respiratory syndrome coronavirus 2	http://purl.obolibrary.org/obo/NCBITaxon_2697049	Severe acute respiratory syndrome coronavirus 2	http://purl.obolibrary.org/obo/NCBITaxon_2697049
https://www.iedb.org/epitope/1074872	Linear peptide	DLPIGINITRFQTL			228	241			surface glycoprotein [Severe acute respiratory syndrome coronavirus 2]	http://www.ncbi.nlm.nih.gov/protein/YP_009724390.1	Spike glycoprotein	http://www.uniprot.org/uniprot/P0DTC2	Severe acute respiratory syndrome coronavirus 2	http://purl.obolibrary.org/obo/NCBITaxon_2697049	Severe acute respiratory syndrome coronavirus 2	http://purl.obolibrary.org/obo/NCBITaxon_2697049
https://www.iedb.org/epitope/1074876	Linear peptide	EILDITPCSF			583	592			Spike glycoprotein	https://www.uniprot.org/uniprot/P0DTC2.1	Spike glycoprotein	http://www.uniprot.org/uniprot/P0DTC2	Severe acute respiratory syndrome coronavirus 2	http://purl.obolibrary.org/obo/NCBITaxon_2697049	Severe acute respiratory syndrome coronavirus 2	http://purl.obolibrary.org/obo/NCBITaxon_2697049
https://www.iedb.org/epitope/1074877	Linear peptide	ELGKYEQYIKWPWYIWLGFIAGLIAIVMVTIMLCCMTSCCSCL			1202	1244			surface glycoprotein [Severe acute respiratory syndrome coronavirus 2]	http://www.ncbi.nlm.nih.gov/protein/YP_009724390.1	Spike glycoprotein	http://www.uniprot.org/uniprot/P0DTC2	Severe acute respiratory syndrome coronavirus 2	http://purl.obolibrary.org/obo/NCBITaxon_2697049	Severe acute respiratory syndrome coronavirus 2	http://purl.obolibrary.org/obo/NCBITaxon_2697049
https://www.iedb.org/epitope/1074883	Linear peptide	FASTEKSNIIRGWIFGTTLDSKTQSLLIVNNATNVVIKVCEFQ			92	134			surface glycoprotein [Severe acute respiratory syndrome coronavirus 2]	http://www.ncbi.nlm.nih.gov/protein/YP_009724390.1	Spike glycoprotein	http://www.uniprot.org/uniprot/P0DTC2	Severe acute respiratory syndrome coronavirus 2	http://purl.obolibrary.org/obo/NCBITaxon_2697049	Severe acute respiratory syndrome coronavirus 2	http://purl.obolibrary.org/obo/NCBITaxon_2697049
https://www.iedb.org/epitope/1074884	Linear peptide	FCNDPFLGVYY			135	145			surface glycoprotein [Severe acute respiratory syndrome coronavirus 2]	http://www.ncbi.nlm.nih.gov/protein/YP_009724390.1	Spike glycoprotein	http://www.uniprot.org/uniprot/P0DTC2	Severe acute respiratory syndrome coronavirus 2	http://purl.obolibrary.org/obo/NCBITaxon_2697049	Severe acute respiratory syndrome coronavirus 2	http://purl.obolibrary.org/obo/NCBITaxon_2697049
https://www.iedb.org/epitope/1074885	Linear peptide	FGEVFNATRFASVY			338	351			surface glycoprotein [Severe acute respiratory syndrome coronavirus 2]	http://www.ncbi.nlm.nih.gov/protein/YP_009724390.1	Spike glycoprotein	http://www.uniprot.org/uniprot/P0DTC2	Severe acute respiratory syndrome coronavirus 2	http://purl.obolibrary.org/obo/NCBITaxon_2697049	Severe acute respiratory syndrome coronavirus 2	http://purl.obolibrary.org/obo/NCBITaxon_2697049
https://www.iedb.org/epitope/1074888	Linear peptide	FLPFFSNVTWFHAI			55	68			surface glycoprotein [Severe acute respiratory syndrome coronavirus 2]	http://www.ncbi.nlm.nih.gov/protein/YP_009724390.1	Spike glycoprotein	http://www.uniprot.org/uniprot/P0DTC2	Severe acute respiratory syndrome coronavirus 2	http://purl.obolibrary.org/obo/NCBITaxon_2697049	Severe acute respiratory syndrome coronavirus 2	http://purl.obolibrary.org/obo/NCBITaxon_2697049
https://www.iedb.org/epitope/1074890	Linear peptide	FNGIGVTQNVLYENQKLIANQFNSAIGKIQDSLSSTASALGKL			906	948			surface glycoprotein [Severe acute respiratory syndrome coronavirus 2]	http://www.ncbi.nlm.nih.gov/protein/YP_009724390.1	Spike glycoprotein	http://www.uniprot.org/uniprot/P0DTC2	Severe acute respiratory syndrome coronavirus 2	http://purl.obolibrary.org/obo/NCBITaxon_2697049	Severe acute respiratory syndrome coronavirus 2	http://purl.obolibrary.org/obo/NCBITaxon_2697049
https://www.iedb.org/epitope/1074891	Linear peptide	FPQSAPHGVVF			1052	1062			Spike glycoprotein	https://www.uniprot.org/uniprot/P0DTC2.1	Spike glycoprotein	http://www.uniprot.org/uniprot/P0DTC2	Severe acute respiratory syndrome coronavirus 2	http://purl.obolibrary.org/obo/NCBITaxon_2697049	Severe acute respiratory syndrome coronavirus 2	http://purl.obolibrary.org/obo/NCBITaxon_2697049
https://www.iedb.org/epitope/1074898	Linear peptide	FTISVTTEIL			718	727			surface glycoprotein [Severe acute respiratory syndrome coronavirus 2]	http://www.ncbi.nlm.nih.gov/protein/YP_009724390.1	Spike glycoprotein	http://www.uniprot.org/uniprot/P0DTC2	Severe acute respiratory syndrome coronavirus 2	http://purl.obolibrary.org/obo/NCBITaxon_2697049	Severe acute respiratory syndrome coronavirus 2	http://purl.obolibrary.org/obo/NCBITaxon_2697049
https://www.iedb.org/epitope/1074900	Linear peptide	FVFKNIDGY			192	200			surface glycoprotein [Severe acute respiratory syndrome coronavirus 2]	http://www.ncbi.nlm.nih.gov/protein/YP_009724390.1	Spike glycoprotein	http://www.uniprot.org/uniprot/P0DTC2	Severe acute respiratory syndrome coronavirus 2	http://purl.obolibrary.org/obo/NCBITaxon_2697049	Severe acute respiratory syndrome coronavirus 2	http://purl.obolibrary.org/obo/NCBITaxon_2697049
https://www.iedb.org/epitope/1074907	Linear peptide	GFIKQYGDCLGDIAARDLICAQKFNGLTVLPPLLTDEMIAQYT			832	874			surface glycoprotein [Severe acute respiratory syndrome coronavirus 2]	http://www.ncbi.nlm.nih.gov/protein/YP_009724390.1	Spike glycoprotein	http://www.uniprot.org/uniprot/P0DTC2	Severe acute respiratory syndrome coronavirus 2	http://purl.obolibrary.org/obo/NCBITaxon_2697049	Severe acute respiratory syndrome coronavirus 2	http://purl.obolibrary.org/obo/NCBITaxon_2697049
https://www.iedb.org/epitope/1074915	Linear peptide	GTHWFVTQR			1099	1107			Spike glycoprotein	https://www.uniprot.org/uniprot/P0DTC2.1	Spike glycoprotein	http://www.uniprot.org/uniprot/P0DTC2	Severe acute respiratory syndrome coronavirus 2	http://purl.obolibrary.org/obo/NCBITaxon_2697049	Severe acute respiratory syndrome coronavirus 2	http://purl.obolibrary.org/obo/NCBITaxon_2697049
https://www.iedb.org/epitope/1074916	Linear peptide	GTITSGWTF			880	888			Spike glycoprotein	https://www.uniprot.org/uniprot/P0DTC2.1	Spike glycoprotein	http://www.uniprot.org/uniprot/P0DTC2	Severe acute respiratory syndrome coronavirus 2	http://purl.obolibrary.org/obo/NCBITaxon_2697049	Severe acute respiratory syndrome coronavirus 2	http://purl.obolibrary.org/obo/NCBITaxon_2697049
https://www.iedb.org/epitope/1074918	Linear peptide	GYQPYRVVVLSF			504	515			surface glycoprotein [Severe acute respiratory syndrome coronavirus 2]	http://www.ncbi.nlm.nih.gov/protein/YP_009724390.1	Spike glycoprotein	http://www.uniprot.org/uniprot/P0DTC2	Severe acute respiratory syndrome coronavirus 2	http://purl.obolibrary.org/obo/NCBITaxon_2697049	Severe acute respiratory syndrome coronavirus 2	http://purl.obolibrary.org/obo/NCBITaxon_2697049
https://www.iedb.org/epitope/1074925	Linear peptide	HVTYVPAQEKNF			1064	1075			surface glycoprotein [Severe acute respiratory syndrome coronavirus 2]	http://www.ncbi.nlm.nih.gov/protein/YP_009724390.1	Spike glycoprotein	http://www.uniprot.org/uniprot/P0DTC2	Severe acute respiratory syndrome coronavirus 2	http://purl.obolibrary.org/obo/NCBITaxon_2697049	Severe acute respiratory syndrome coronavirus 2	http://purl.obolibrary.org/obo/NCBITaxon_2697049
https://www.iedb.org/epitope/1074926	Linear peptide	IGAEHVNNSY			651	660			surface glycoprotein [Severe acute respiratory syndrome coronavirus 2]	http://www.ncbi.nlm.nih.gov/protein/YP_009724390.1	Spike glycoprotein	http://www.uniprot.org/uniprot/P0DTC2	Severe acute respiratory syndrome coronavirus 2	http://purl.obolibrary.org/obo/NCBITaxon_2697049	Severe acute respiratory syndrome coronavirus 2	http://purl.obolibrary.org/obo/NCBITaxon_2697049
https://www.iedb.org/epitope/1074928	Linear peptide	ILPDPSKPSK			805	814			surface glycoprotein [Severe acute respiratory syndrome coronavirus 2]	http://www.ncbi.nlm.nih.gov/protein/YP_009724390.1	Spike glycoprotein	http://www.uniprot.org/uniprot/P0DTC2	Severe acute respiratory syndrome coronavirus 2	http://purl.obolibrary.org/obo/NCBITaxon_2697049	Severe acute respiratory syndrome coronavirus 2	http://purl.obolibrary.org/obo/NCBITaxon_2697049
https://www.iedb.org/epitope/1074929	Linear peptide	ILSRLDKVEAEVQIDRLITGRLQSLQTYVTQQLIRAAEIRASA			980	1022			surface glycoprotein [Severe acute respiratory syndrome coronavirus 2]	http://www.ncbi.nlm.nih.gov/protein/YP_009724390.1	Spike glycoprotein	http://www.uniprot.org/uniprot/P0DTC2	Severe acute respiratory syndrome coronavirus 2	http://purl.obolibrary.org/obo/NCBITaxon_2697049	Severe acute respiratory syndrome coronavirus 2	http://purl.obolibrary.org/obo/NCBITaxon_2697049
https://www.iedb.org/epitope/1074945	Linear peptide	IYSKHTPINL			203	212			surface glycoprotein [Severe acute respiratory syndrome coronavirus 2]	http://www.ncbi.nlm.nih.gov/protein/YP_009724390.1	Spike glycoprotein	http://www.uniprot.org/uniprot/P0DTC2	Severe acute respiratory syndrome coronavirus 2	http://purl.obolibrary.org/obo/NCBITaxon_2697049	Severe acute respiratory syndrome coronavirus 2	http://purl.obolibrary.org/obo/NCBITaxon_2697049
https://www.iedb.org/epitope/1074948	Linear peptide	KDFGGFNFSQILPDPSKPSKRSFIEDLLFNKVTLADAGFIKQY			795	837			surface glycoprotein [Severe acute respiratory syndrome coronavirus 2]	http://www.ncbi.nlm.nih.gov/protein/YP_009724390.1	Spike glycoprotein	http://www.uniprot.org/uniprot/P0DTC2	Severe acute respiratory syndrome coronavirus 2	http://purl.obolibrary.org/obo/NCBITaxon_2697049	Severe acute respiratory syndrome coronavirus 2	http://purl.obolibrary.org/obo/NCBITaxon_2697049
https://www.iedb.org/epitope/1074949	Linear peptide	KEIDRLNEV			1181	1189			surface glycoprotein [Severe acute respiratory syndrome coronavirus 2]	http://www.ncbi.nlm.nih.gov/protein/YP_009724390.1	Spike glycoprotein	http://www.uniprot.org/uniprot/P0DTC2	Severe acute respiratory syndrome coronavirus 2	http://purl.obolibrary.org/obo/NCBITaxon_2697049	Severe acute respiratory syndrome coronavirus 2	http://purl.obolibrary.org/obo/NCBITaxon_2697049
https://www.iedb.org/epitope/1074951	Linear peptide	KLNDLCFTNVYADSFVIR			386	403			surface glycoprotein [Severe acute respiratory syndrome coronavirus 2]	http://www.ncbi.nlm.nih.gov/protein/YP_009724390.1	Spike glycoprotein	http://www.uniprot.org/uniprot/P0DTC2	Severe acute respiratory syndrome coronavirus 2	http://purl.obolibrary.org/obo/NCBITaxon_2697049	Severe acute respiratory syndrome coronavirus 2	http://purl.obolibrary.org/obo/NCBITaxon_2697049
https://www.iedb.org/epitope/1074952	Linear peptide	KLPDDFTGCV			424	433			Spike glycoprotein	https://www.uniprot.org/uniprot/P0DTC2.1	Spike glycoprotein	http://www.uniprot.org/uniprot/P0DTC2	Severe acute respiratory syndrome coronavirus 2	http://purl.obolibrary.org/obo/NCBITaxon_2697049	Severe acute respiratory syndrome coronavirus 2	http://purl.obolibrary.org/obo/NCBITaxon_2697049
https://www.iedb.org/epitope/1074954	Linear peptide	KPFERDISTEIY			462	473			surface glycoprotein [Severe acute respiratory syndrome coronavirus 2]	http://www.ncbi.nlm.nih.gov/protein/YP_009724390.1	Spike glycoprotein	http://www.uniprot.org/uniprot/P0DTC2	Severe acute respiratory syndrome coronavirus 2	http://purl.obolibrary.org/obo/NCBITaxon_2697049	Severe acute respiratory syndrome coronavirus 2	http://purl.obolibrary.org/obo/NCBITaxon_2697049
https://www.iedb.org/epitope/1074959	Linear peptide	KQIYKTPPIKDF			778	789			surface glycoprotein [Pangolin coronavirus]	http://www.ncbi.nlm.nih.gov/protein/QLR06867.1	Spike glycoprotein	http://www.uniprot.org/uniprot/P59594	SARS-CoV1		SARS-CoV1	https://ontology.iedb.org/taxon/10002316
https://www.iedb.org/epitope/1074961	Linear peptide	KSWMESEFRVY			150	160			surface glycoprotein [Severe acute respiratory syndrome coronavirus 2]	http://www.ncbi.nlm.nih.gov/protein/YP_009724390.1	Spike glycoprotein	http://www.uniprot.org/uniprot/P0DTC2	Severe acute respiratory syndrome coronavirus 2	http://purl.obolibrary.org/obo/NCBITaxon_2697049	Severe acute respiratory syndrome coronavirus 2	http://purl.obolibrary.org/obo/NCBITaxon_2697049
https://www.iedb.org/epitope/1074962	Linear peptide	KTSVDCTMYI			733	742			Spike glycoprotein	https://www.uniprot.org/uniprot/P0DTC2.1	Spike glycoprotein	http://www.uniprot.org/uniprot/P0DTC2	Severe acute respiratory syndrome coronavirus 2	http://purl.obolibrary.org/obo/NCBITaxon_2697049	Severe acute respiratory syndrome coronavirus 2	http://purl.obolibrary.org/obo/NCBITaxon_2697049
https://www.iedb.org/epitope/1074963	Linear peptide	KVCEFQFCNDPFLGVYYHKNNKSWMESEFRVYSSANNCTFEYV			129	171			surface glycoprotein [Severe acute respiratory syndrome coronavirus 2]	http://www.ncbi.nlm.nih.gov/protein/YP_009724390.1	Spike glycoprotein	http://www.uniprot.org/uniprot/P0DTC2	Severe acute respiratory syndrome coronavirus 2	http://purl.obolibrary.org/obo/NCBITaxon_2697049	Severe acute respiratory syndrome coronavirus 2	http://purl.obolibrary.org/obo/NCBITaxon_2697049
https://www.iedb.org/epitope/1074967	Linear peptide	LEPLVDLPI			223	231			surface glycoprotein [Severe acute respiratory syndrome coronavirus 2]	http://www.ncbi.nlm.nih.gov/protein/YP_009724390.1	Spike glycoprotein	http://www.uniprot.org/uniprot/P0DTC2	Severe acute respiratory syndrome coronavirus 2	http://purl.obolibrary.org/obo/NCBITaxon_2697049	Severe acute respiratory syndrome coronavirus 2	http://purl.obolibrary.org/obo/NCBITaxon_2697049
https://www.iedb.org/epitope/1074969	Linear peptide	LGAENSVAYSNN			695	706			spike glycoprotein [Bat coronavirus RaTG13]	http://www.ncbi.nlm.nih.gov/protein/QHR63300.2	Spike glycoprotein	http://www.uniprot.org/uniprot/Q3LZX1	Bat SARS-like coronavirus	http://purl.obolibrary.org/obo/NCBITaxon_1508227	Other SARS	https://ontology.iedb.org/taxon/10002383
https://www.iedb.org/epitope/1074971	Linear peptide	LITGRLQSLQTYV			996	1008			surface glycoprotein [Severe acute respiratory syndrome coronavirus 2]	http://www.ncbi.nlm.nih.gov/protein/YP_009724390.1	Spike glycoprotein	http://www.uniprot.org/uniprot/P0DTC2	Severe acute respiratory syndrome coronavirus 2	http://purl.obolibrary.org/obo/NCBITaxon_2697049	Severe acute respiratory syndrome coronavirus 2	http://purl.obolibrary.org/obo/NCBITaxon_2697049
https://www.iedb.org/epitope/1074974	Linear peptide	LLALHRSYL			241	249			Spike glycoprotein	https://www.uniprot.org/uniprot/P0DTC2.1	Spike glycoprotein	http://www.uniprot.org/uniprot/P0DTC2	Severe acute respiratory syndrome coronavirus 2	http://purl.obolibrary.org/obo/NCBITaxon_2697049	Severe acute respiratory syndrome coronavirus 2	http://purl.obolibrary.org/obo/NCBITaxon_2697049
https://www.iedb.org/epitope/1074979	Linear peptide	LPDDFTGCVIAWNSNNLDSKVGGNYNYLYRLFRKSNLKPFERD			425	467			surface glycoprotein [Severe acute respiratory syndrome coronavirus 2]	http://www.ncbi.nlm.nih.gov/protein/YP_009724390.1	Spike glycoprotein	http://www.uniprot.org/uniprot/P0DTC2	Severe acute respiratory syndrome coronavirus 2	http://purl.obolibrary.org/obo/NCBITaxon_2697049	Severe acute respiratory syndrome coronavirus 2	http://purl.obolibrary.org/obo/NCBITaxon_2697049
https://www.iedb.org/epitope/1074980	Linear peptide	LPPAYTNSF			24	32			Spike glycoprotein	https://www.uniprot.org/uniprot/P0DTC2.1	Spike glycoprotein	http://www.uniprot.org/uniprot/P0DTC2	Severe acute respiratory syndrome coronavirus 2	http://purl.obolibrary.org/obo/NCBITaxon_2697049	Severe acute respiratory syndrome coronavirus 2	http://purl.obolibrary.org/obo/NCBITaxon_2697049
https://www.iedb.org/epitope/1074981	Linear peptide	LPQGFSAL			216	223			surface glycoprotein [Severe acute respiratory syndrome coronavirus 2]	http://www.ncbi.nlm.nih.gov/protein/YP_009724390.1	Spike glycoprotein	http://www.uniprot.org/uniprot/P0DTC2	Severe acute respiratory syndrome coronavirus 2	http://purl.obolibrary.org/obo/NCBITaxon_2697049	Severe acute respiratory syndrome coronavirus 2	http://purl.obolibrary.org/obo/NCBITaxon_2697049
https://www.iedb.org/epitope/1074986	Linear peptide	LQIPFAMQMAY			894	904			surface glycoprotein [Severe acute respiratory syndrome coronavirus 2]	http://www.ncbi.nlm.nih.gov/protein/YP_009724390.1	Spike glycoprotein	http://www.uniprot.org/uniprot/P0DTC2	Severe acute respiratory syndrome coronavirus 2	http://purl.obolibrary.org/obo/NCBITaxon_2697049	Severe acute respiratory syndrome coronavirus 2	http://purl.obolibrary.org/obo/NCBITaxon_2697049
https://www.iedb.org/epitope/1074989	Linear peptide	LSSTASALGK			938	947			surface glycoprotein [Severe acute respiratory syndrome coronavirus 2]	http://www.ncbi.nlm.nih.gov/protein/YP_009724390.1	Spike glycoprotein	http://www.uniprot.org/uniprot/P0DTC2	Severe acute respiratory syndrome coronavirus 2	http://purl.obolibrary.org/obo/NCBITaxon_2697049	Severe acute respiratory syndrome coronavirus 2	http://purl.obolibrary.org/obo/NCBITaxon_2697049
https://www.iedb.org/epitope/1074998	Linear peptide	MIAQYTSALLAGTITSGWTFGAGAALQIPFAMQMAYRFNGIGV			869	911			surface glycoprotein [Severe acute respiratory syndrome coronavirus 2]	http://www.ncbi.nlm.nih.gov/protein/YP_009724390.1	Spike glycoprotein	http://www.uniprot.org/uniprot/P0DTC2	Severe acute respiratory syndrome coronavirus 2	http://purl.obolibrary.org/obo/NCBITaxon_2697049	Severe acute respiratory syndrome coronavirus 2	http://purl.obolibrary.org/obo/NCBITaxon_2697049
https://www.iedb.org/epitope/1075001	Linear peptide	NGVEGFNCY			481	489			surface glycoprotein [Severe acute respiratory syndrome coronavirus 2]	http://www.ncbi.nlm.nih.gov/protein/YP_009724390.1	Spike glycoprotein	http://www.uniprot.org/uniprot/P0DTC2	Severe acute respiratory syndrome coronavirus 2	http://purl.obolibrary.org/obo/NCBITaxon_2697049	Severe acute respiratory syndrome coronavirus 2	http://purl.obolibrary.org/obo/NCBITaxon_2697049
https://www.iedb.org/epitope/1075002	Linear peptide	NLDSKVGGNY			440	449			surface glycoprotein [Severe acute respiratory syndrome coronavirus 2]	http://www.ncbi.nlm.nih.gov/protein/YP_009724390.1	Spike glycoprotein	http://www.uniprot.org/uniprot/P0DTC2	Severe acute respiratory syndrome coronavirus 2	http://purl.obolibrary.org/obo/NCBITaxon_2697049	Severe acute respiratory syndrome coronavirus 2	http://purl.obolibrary.org/obo/NCBITaxon_2697049
https://www.iedb.org/epitope/1075005	Linear peptide	NQKLIANQF			919	927			surface glycoprotein [Severe acute respiratory syndrome coronavirus 2]	http://www.ncbi.nlm.nih.gov/protein/YP_009724390.1	Spike glycoprotein	http://www.uniprot.org/uniprot/P0DTC2	Severe acute respiratory syndrome coronavirus 2	http://purl.obolibrary.org/obo/NCBITaxon_2697049	Severe acute respiratory syndrome coronavirus 2	http://purl.obolibrary.org/obo/NCBITaxon_2697049
https://www.iedb.org/epitope/1075012	Linear peptide	NYNYLYRLFRK			448	458			surface glycoprotein [Severe acute respiratory syndrome coronavirus 2]	http://www.ncbi.nlm.nih.gov/protein/YP_009724390.1	Spike glycoprotein	http://www.uniprot.org/uniprot/P0DTC2	Severe acute respiratory syndrome coronavirus 2	http://purl.obolibrary.org/obo/NCBITaxon_2697049	Severe acute respiratory syndrome coronavirus 2	http://purl.obolibrary.org/obo/NCBITaxon_2697049
https://www.iedb.org/epitope/1075016	Linear peptide	PTNGVGYQPYRVVVLSFELLHAPATVCGPKKSTNLVKNKCVNF			499	541			surface glycoprotein [Severe acute respiratory syndrome coronavirus 2]	http://www.ncbi.nlm.nih.gov/protein/YP_009724390.1	Spike glycoprotein	http://www.uniprot.org/uniprot/P0DTC2	Severe acute respiratory syndrome coronavirus 2	http://purl.obolibrary.org/obo/NCBITaxon_2697049	Severe acute respiratory syndrome coronavirus 2	http://purl.obolibrary.org/obo/NCBITaxon_2697049
https://www.iedb.org/epitope/1075019	Linear peptide	QEVFAQVKQIYK			779	790			surface glycoprotein [Severe acute respiratory syndrome coronavirus 2]	http://www.ncbi.nlm.nih.gov/protein/YP_009724390.1	Spike glycoprotein	http://www.uniprot.org/uniprot/P0DTC2	Severe acute respiratory syndrome coronavirus 2	http://purl.obolibrary.org/obo/NCBITaxon_2697049	Severe acute respiratory syndrome coronavirus 2	http://purl.obolibrary.org/obo/NCBITaxon_2697049
https://www.iedb.org/epitope/1075023	Linear peptide	QSAPHGVVFLHVTYVPAQEKNFTTAPAICHDGKAHFPREGVFV			1054	1096			surface glycoprotein [Severe acute respiratory syndrome coronavirus 2]	http://www.ncbi.nlm.nih.gov/protein/YP_009724390.1	Spike glycoprotein	http://www.uniprot.org/uniprot/P0DTC2	Severe acute respiratory syndrome coronavirus 2	http://purl.obolibrary.org/obo/NCBITaxon_2697049	Severe acute respiratory syndrome coronavirus 2	http://purl.obolibrary.org/obo/NCBITaxon_2697049
https://www.iedb.org/epitope/1075025	Linear peptide	REGVFVSNGTHW			1091	1102			Spike glycoprotein	https://www.uniprot.org/uniprot/P0DTC2.1	Spike glycoprotein	http://www.uniprot.org/uniprot/P0DTC2	Severe acute respiratory syndrome coronavirus 2	http://purl.obolibrary.org/obo/NCBITaxon_2697049	Severe acute respiratory syndrome coronavirus 2	http://purl.obolibrary.org/obo/NCBITaxon_2697049
https://www.iedb.org/epitope/1075029	Linear peptide	RISNCVADY			357	365			surface glycoprotein [Severe acute respiratory syndrome coronavirus 2]	http://www.ncbi.nlm.nih.gov/protein/YP_009724390.1	Spike glycoprotein	http://www.uniprot.org/uniprot/P0DTC2	Severe acute respiratory syndrome coronavirus 2	http://purl.obolibrary.org/obo/NCBITaxon_2697049	Severe acute respiratory syndrome coronavirus 2	http://purl.obolibrary.org/obo/NCBITaxon_2697049
https://www.iedb.org/epitope/1075031	Linear peptide	RLFRKSNLK			454	462			Spike glycoprotein	https://www.uniprot.org/uniprot/P0DTC2.1	Spike glycoprotein	http://www.uniprot.org/uniprot/P0DTC2	Severe acute respiratory syndrome coronavirus 2	http://purl.obolibrary.org/obo/NCBITaxon_2697049	Severe acute respiratory syndrome coronavirus 2	http://purl.obolibrary.org/obo/NCBITaxon_2697049
https://www.iedb.org/epitope/1075039	Linear peptide	RQIAPGQTGKIADYNYKL			408	425			surface glycoprotein [Severe acute respiratory syndrome coronavirus 2]	http://www.ncbi.nlm.nih.gov/protein/YP_009724390.1	Spike glycoprotein	http://www.uniprot.org/uniprot/P0DTC2	Severe acute respiratory syndrome coronavirus 2	http://purl.obolibrary.org/obo/NCBITaxon_2697049	Severe acute respiratory syndrome coronavirus 2	http://purl.obolibrary.org/obo/NCBITaxon_2697049
https://www.iedb.org/epitope/1075041	Linear peptide	RSVASQSIIAYTMSL			685	699			Spike glycoprotein	https://www.uniprot.org/uniprot/P0DTC2.1	Spike glycoprotein	http://www.uniprot.org/uniprot/P0DTC2	Severe acute respiratory syndrome coronavirus 2	http://purl.obolibrary.org/obo/NCBITaxon_2697049	Severe acute respiratory syndrome coronavirus 2	http://purl.obolibrary.org/obo/NCBITaxon_2697049
https://www.iedb.org/epitope/1075045	Linear peptide	SETKCTLKSFTVEK			297	310			surface glycoprotein [Severe acute respiratory syndrome coronavirus 2]	http://www.ncbi.nlm.nih.gov/protein/YP_009724390.1	Spike glycoprotein	http://www.uniprot.org/uniprot/P0DTC2	Severe acute respiratory syndrome coronavirus 2	http://purl.obolibrary.org/obo/NCBITaxon_2697049	Severe acute respiratory syndrome coronavirus 2	http://purl.obolibrary.org/obo/NCBITaxon_2697049
https://www.iedb.org/epitope/1075065	Linear peptide	STQDLFLPFF			50	59			surface glycoprotein [Severe acute respiratory syndrome coronavirus 2]	http://www.ncbi.nlm.nih.gov/protein/YP_009724390.1	Spike glycoprotein	http://www.uniprot.org/uniprot/P0DTC2	Severe acute respiratory syndrome coronavirus 2	http://purl.obolibrary.org/obo/NCBITaxon_2697049	Severe acute respiratory syndrome coronavirus 2	http://purl.obolibrary.org/obo/NCBITaxon_2697049
https://www.iedb.org/epitope/1075066	Linear peptide	SVLNDILSRL			975	984			surface glycoprotein [Severe acute respiratory syndrome coronavirus 2]	http://www.ncbi.nlm.nih.gov/protein/YP_009724390.1	Spike glycoprotein	http://www.uniprot.org/uniprot/P0DTC2	Severe acute respiratory syndrome coronavirus 2	http://purl.obolibrary.org/obo/NCBITaxon_2697049	Severe acute respiratory syndrome coronavirus 2	http://purl.obolibrary.org/obo/NCBITaxon_2697049
https://www.iedb.org/epitope/1075068	Linear peptide	SVTTEILPVSMTKTSVDCTMYICGDSTECSNLLLQYGSFCTQL			721	763			surface glycoprotein [Severe acute respiratory syndrome coronavirus 2]	http://www.ncbi.nlm.nih.gov/protein/YP_009724390.1	Spike glycoprotein	http://www.uniprot.org/uniprot/P0DTC2	Severe acute respiratory syndrome coronavirus 2	http://purl.obolibrary.org/obo/NCBITaxon_2697049	Severe acute respiratory syndrome coronavirus 2	http://purl.obolibrary.org/obo/NCBITaxon_2697049
https://www.iedb.org/epitope/1075070	Linear peptide	SYQTQTNSPRRARSVA			673	688			surface glycoprotein [Severe acute respiratory syndrome coronavirus 2]	http://www.ncbi.nlm.nih.gov/protein/YP_009724390.1	Spike glycoprotein	http://www.uniprot.org/uniprot/P0DTC2	Severe acute respiratory syndrome coronavirus 2	http://purl.obolibrary.org/obo/NCBITaxon_2697049	Severe acute respiratory syndrome coronavirus 2	http://purl.obolibrary.org/obo/NCBITaxon_2697049
https://www.iedb.org/epitope/1075071	Linear peptide	TEKSNIIRGW			95	104			surface glycoprotein [Severe acute respiratory syndrome coronavirus 2]	http://www.ncbi.nlm.nih.gov/protein/YP_009724390.1	Spike glycoprotein	http://www.uniprot.org/uniprot/P0DTC2	Severe acute respiratory syndrome coronavirus 2	http://purl.obolibrary.org/obo/NCBITaxon_2697049	Severe acute respiratory syndrome coronavirus 2	http://purl.obolibrary.org/obo/NCBITaxon_2697049
https://www.iedb.org/epitope/1075075	Linear peptide	TLDSKTQSL			109	117			Spike glycoprotein	https://www.uniprot.org/uniprot/P0DTC2.1	Spike glycoprotein	http://www.uniprot.org/uniprot/P0DTC2	Severe acute respiratory syndrome coronavirus 2	http://purl.obolibrary.org/obo/NCBITaxon_2697049	Severe acute respiratory syndrome coronavirus 2	http://purl.obolibrary.org/obo/NCBITaxon_2697049
https://www.iedb.org/epitope/1075077	Linear peptide	TLLALHRSYLTPGDSSSGWTAGAAAYYVGYLQPRTFLLKYNEN			240	282			surface glycoprotein [Severe acute respiratory syndrome coronavirus 2]	http://www.ncbi.nlm.nih.gov/protein/YP_009724390.1	Spike glycoprotein	http://www.uniprot.org/uniprot/P0DTC2	Severe acute respiratory syndrome coronavirus 2	http://purl.obolibrary.org/obo/NCBITaxon_2697049	Severe acute respiratory syndrome coronavirus 2	http://purl.obolibrary.org/obo/NCBITaxon_2697049
https://www.iedb.org/epitope/1075079	Linear peptide	TPINLVRDL			208	216			surface glycoprotein [Severe acute respiratory syndrome coronavirus 2]	http://www.ncbi.nlm.nih.gov/protein/YP_009724390.1	Spike glycoprotein	http://www.uniprot.org/uniprot/P0DTC2	Severe acute respiratory syndrome coronavirus 2	http://purl.obolibrary.org/obo/NCBITaxon_2697049	Severe acute respiratory syndrome coronavirus 2	http://purl.obolibrary.org/obo/NCBITaxon_2697049
https://www.iedb.org/epitope/1075085	Linear peptide	TVYDPLQPELDSFK			1136	1149			Spike glycoprotein	https://www.uniprot.org/uniprot/P0DTC2.1	Spike glycoprotein	http://www.uniprot.org/uniprot/P0DTC2	Severe acute respiratory syndrome coronavirus 2	http://purl.obolibrary.org/obo/NCBITaxon_2697049	Severe acute respiratory syndrome coronavirus 2	http://purl.obolibrary.org/obo/NCBITaxon_2697049
https://www.iedb.org/epitope/1075088	Linear peptide	VEAEVQIDRLITGR			987	1000			surface glycoprotein [Severe acute respiratory syndrome coronavirus 2]	http://www.ncbi.nlm.nih.gov/protein/YP_009724390.1	Spike glycoprotein	http://www.uniprot.org/uniprot/P0DTC2	Severe acute respiratory syndrome coronavirus 2	http://purl.obolibrary.org/obo/NCBITaxon_2697049	Severe acute respiratory syndrome coronavirus 2	http://purl.obolibrary.org/obo/NCBITaxon_2697049
https://www.iedb.org/epitope/1075093	Linear peptide	VLPFNDGVYFASTEK			83	97			Spike glycoprotein	https://www.uniprot.org/uniprot/P0DTC2.1	Spike glycoprotein	http://www.uniprot.org/uniprot/P0DTC2	Severe acute respiratory syndrome coronavirus 2	http://purl.obolibrary.org/obo/NCBITaxon_2697049	Severe acute respiratory syndrome coronavirus 2	http://purl.obolibrary.org/obo/NCBITaxon_2697049
https://www.iedb.org/epitope/1075094	Linear peptide	VLPPLLTDEMIAQYT			860	874			Spike glycoprotein	https://www.uniprot.org/uniprot/P0DTC2.1	Spike glycoprotein	http://www.uniprot.org/uniprot/P0DTC2	Severe acute respiratory syndrome coronavirus 2	http://purl.obolibrary.org/obo/NCBITaxon_2697049	Severe acute respiratory syndrome coronavirus 2	http://purl.obolibrary.org/obo/NCBITaxon_2697049
https://www.iedb.org/epitope/1075096	Linear peptide	VLYQDVNCTEVPVAIHADQLTPTWRVYSTGSNVFQTRAGCLIG			610	652			surface glycoprotein [Severe acute respiratory syndrome coronavirus 2]	http://www.ncbi.nlm.nih.gov/protein/YP_009724390.1	Spike glycoprotein	http://www.uniprot.org/uniprot/P0DTC2	Severe acute respiratory syndrome coronavirus 2	http://purl.obolibrary.org/obo/NCBITaxon_2697049	Severe acute respiratory syndrome coronavirus 2	http://purl.obolibrary.org/obo/NCBITaxon_2697049
https://www.iedb.org/epitope/1075108	Linear peptide	VQPTESIVRFPNITNLCPF			320	338			surface glycoprotein [Severe acute respiratory syndrome coronavirus 2]	http://www.ncbi.nlm.nih.gov/protein/YP_009724390.1	Spike glycoprotein	http://www.uniprot.org/uniprot/P0DTC2	Severe acute respiratory syndrome coronavirus 2	http://purl.obolibrary.org/obo/NCBITaxon_2697049	Severe acute respiratory syndrome coronavirus 2	http://purl.obolibrary.org/obo/NCBITaxon_2697049
https://www.iedb.org/epitope/1075111	Linear peptide	VYSSANNCTFEY			159	170			surface glycoprotein [Severe acute respiratory syndrome coronavirus 2]	http://www.ncbi.nlm.nih.gov/protein/YP_009724390.1	Spike glycoprotein	http://www.uniprot.org/uniprot/P0DTC2	Severe acute respiratory syndrome coronavirus 2	http://purl.obolibrary.org/obo/NCBITaxon_2697049	Severe acute respiratory syndrome coronavirus 2	http://purl.obolibrary.org/obo/NCBITaxon_2697049
https://www.iedb.org/epitope/1075112	Linear peptide	VYSTGSNVFQTR			635	646			Spike glycoprotein	https://www.uniprot.org/uniprot/P0DTC2.1	Spike glycoprotein	http://www.uniprot.org/uniprot/P0DTC2	Severe acute respiratory syndrome coronavirus 2	http://purl.obolibrary.org/obo/NCBITaxon_2697049	Severe acute respiratory syndrome coronavirus 2	http://purl.obolibrary.org/obo/NCBITaxon_2697049
https://www.iedb.org/epitope/1075113	Linear peptide	VYYPDKVFRSSVLH			36	49			surface glycoprotein [Severe acute respiratory syndrome coronavirus 2]	http://www.ncbi.nlm.nih.gov/protein/YP_009724390.1	Spike glycoprotein	http://www.uniprot.org/uniprot/P0DTC2	Severe acute respiratory syndrome coronavirus 2	http://purl.obolibrary.org/obo/NCBITaxon_2697049	Severe acute respiratory syndrome coronavirus 2	http://purl.obolibrary.org/obo/NCBITaxon_2697049
https://www.iedb.org/epitope/1075116	Linear peptide	WIFGTTLDSK			104	113			surface glycoprotein [Severe acute respiratory syndrome coronavirus 2]	http://www.ncbi.nlm.nih.gov/protein/YP_009724390.1	Spike glycoprotein	http://www.uniprot.org/uniprot/P0DTC2	Severe acute respiratory syndrome coronavirus 2	http://purl.obolibrary.org/obo/NCBITaxon_2697049	Severe acute respiratory syndrome coronavirus 2	http://purl.obolibrary.org/obo/NCBITaxon_2697049
https://www.iedb.org/epitope/1075117	Linear peptide	WTAGAAAYYVGY			258	269			surface glycoprotein [Severe acute respiratory syndrome coronavirus 2]	http://www.ncbi.nlm.nih.gov/protein/YP_009724390.1	Spike glycoprotein	http://www.uniprot.org/uniprot/P0DTC2	Severe acute respiratory syndrome coronavirus 2	http://purl.obolibrary.org/obo/NCBITaxon_2697049	Severe acute respiratory syndrome coronavirus 2	http://purl.obolibrary.org/obo/NCBITaxon_2697049
https://www.iedb.org/epitope/1075118	Linear peptide	YAWNRKRISNCVADYSVLYNSASFSTFKCYGVSPTKLNDLCFT			351	393			surface glycoprotein [Severe acute respiratory syndrome coronavirus 2]	http://www.ncbi.nlm.nih.gov/protein/YP_009724390.1	Spike glycoprotein	http://www.uniprot.org/uniprot/P0DTC2	Severe acute respiratory syndrome coronavirus 2	http://purl.obolibrary.org/obo/NCBITaxon_2697049	Severe acute respiratory syndrome coronavirus 2	http://purl.obolibrary.org/obo/NCBITaxon_2697049
https://www.iedb.org/epitope/1075120	Linear peptide	YEQYIKWPWYI			1206	1216			surface glycoprotein [Severe acute respiratory syndrome coronavirus 2]	http://www.ncbi.nlm.nih.gov/protein/YP_009724390.1	Spike glycoprotein	http://www.uniprot.org/uniprot/P0DTC2	Severe acute respiratory syndrome coronavirus 2	http://purl.obolibrary.org/obo/NCBITaxon_2697049	Severe acute respiratory syndrome coronavirus 2	http://purl.obolibrary.org/obo/NCBITaxon_2697049
https://www.iedb.org/epitope/1075121	Linear peptide	YFPLQSYGF			489	497			Spike glycoprotein	https://www.uniprot.org/uniprot/P0DTC2.1	Spike glycoprotein	http://www.uniprot.org/uniprot/P0DTC2	Severe acute respiratory syndrome coronavirus 2	http://purl.obolibrary.org/obo/NCBITaxon_2697049	Severe acute respiratory syndrome coronavirus 2	http://purl.obolibrary.org/obo/NCBITaxon_2697049
https://www.iedb.org/epitope/1075122	Linear peptide	YHLMSFPQSA			1047	1056			Spike glycoprotein	https://www.uniprot.org/uniprot/P0DTC2.1	Spike glycoprotein	http://www.uniprot.org/uniprot/P0DTC2	Severe acute respiratory syndrome coronavirus 2	http://purl.obolibrary.org/obo/NCBITaxon_2697049	Severe acute respiratory syndrome coronavirus 2	http://purl.obolibrary.org/obo/NCBITaxon_2697049
https://www.iedb.org/epitope/1075125	Linear peptide	YSVLYNSASFSTFK			365	378			surface glycoprotein [Severe acute respiratory syndrome coronavirus 2]	http://www.ncbi.nlm.nih.gov/protein/YP_009724390.1	Spike glycoprotein	http://www.uniprot.org/uniprot/P0DTC2	Severe acute respiratory syndrome coronavirus 2	http://purl.obolibrary.org/obo/NCBITaxon_2697049	Severe acute respiratory syndrome coronavirus 2	http://purl.obolibrary.org/obo/NCBITaxon_2697049
https://www.iedb.org/epitope/1075131	Linear peptide	YYVGYLQPRTFLL			265	277			surface glycoprotein [Severe acute respiratory syndrome coronavirus 2]	http://www.ncbi.nlm.nih.gov/protein/YP_009724390.1	Spike glycoprotein	http://www.uniprot.org/uniprot/P0DTC2	Severe acute respiratory syndrome coronavirus 2	http://purl.obolibrary.org/obo/NCBITaxon_2697049	Severe acute respiratory syndrome coronavirus 2	http://purl.obolibrary.org/obo/NCBITaxon_2697049
https://www.iedb.org/epitope/1087346	Linear peptide	FQPTNGVGY			497	505			Spike glycoprotein	https://www.uniprot.org/uniprot/P0DTC2.1	Spike glycoprotein	http://www.uniprot.org/uniprot/P0DTC2	Severe acute respiratory syndrome coronavirus 2	http://purl.obolibrary.org/obo/NCBITaxon_2697049	Severe acute respiratory syndrome coronavirus 2	http://purl.obolibrary.org/obo/NCBITaxon_2697049
https://www.iedb.org/epitope/1087354	Linear peptide	GPKKSTNLV			526	534			surface glycoprotein [Severe acute respiratory syndrome coronavirus 2]	http://www.ncbi.nlm.nih.gov/protein/YP_009724390.1	Spike glycoprotein	http://www.uniprot.org/uniprot/P0DTC2	Severe acute respiratory syndrome coronavirus 2	http://purl.obolibrary.org/obo/NCBITaxon_2697049	Severe acute respiratory syndrome coronavirus 2	http://purl.obolibrary.org/obo/NCBITaxon_2697049
https://www.iedb.org/epitope/1087359	Linear peptide	IPIGAGICASY			664	674			surface glycoprotein [Severe acute respiratory syndrome coronavirus 2]	http://www.ncbi.nlm.nih.gov/protein/YP_009724390.1	Spike glycoprotein	http://www.uniprot.org/uniprot/P0DTC2	Severe acute respiratory syndrome coronavirus 2	http://purl.obolibrary.org/obo/NCBITaxon_2697049	Severe acute respiratory syndrome coronavirus 2	http://purl.obolibrary.org/obo/NCBITaxon_2697049
https://www.iedb.org/epitope/1087385	Linear peptide	NLTTRTQL			17	24			surface glycoprotein [Severe acute respiratory syndrome coronavirus 2]	http://www.ncbi.nlm.nih.gov/protein/YP_009724390.1	Spike glycoprotein	http://www.uniprot.org/uniprot/P0DTC2	Severe acute respiratory syndrome coronavirus 2	http://purl.obolibrary.org/obo/NCBITaxon_2697049	Severe acute respiratory syndrome coronavirus 2	http://purl.obolibrary.org/obo/NCBITaxon_2697049
https://www.iedb.org/epitope/1087399	Linear peptide	RFDNPVLPF			78	86			surface glycoprotein [Severe acute respiratory syndrome coronavirus 2]	http://www.ncbi.nlm.nih.gov/protein/YP_009724390.1	Spike glycoprotein	http://www.uniprot.org/uniprot/P0DTC2	Severe acute respiratory syndrome coronavirus 2	http://purl.obolibrary.org/obo/NCBITaxon_2697049	Severe acute respiratory syndrome coronavirus 2	http://purl.obolibrary.org/obo/NCBITaxon_2697049
https://www.iedb.org/epitope/1087408	Linear peptide	TEILPVSMTK			724	733			surface glycoprotein [Severe acute respiratory syndrome coronavirus 2]	http://www.ncbi.nlm.nih.gov/protein/YP_009724390.1	Spike glycoprotein	http://www.uniprot.org/uniprot/P0DTC2	Severe acute respiratory syndrome coronavirus 2	http://purl.obolibrary.org/obo/NCBITaxon_2697049	Severe acute respiratory syndrome coronavirus 2	http://purl.obolibrary.org/obo/NCBITaxon_2697049
https://www.iedb.org/epitope/1087411	Linear peptide	TQLNRALTGI			761	770			surface glycoprotein [Severe acute respiratory syndrome coronavirus 2]	http://www.ncbi.nlm.nih.gov/protein/YP_009724390.1	Spike glycoprotein	http://www.uniprot.org/uniprot/P0DTC2	Severe acute respiratory syndrome coronavirus 2	http://purl.obolibrary.org/obo/NCBITaxon_2697049	Severe acute respiratory syndrome coronavirus 2	http://purl.obolibrary.org/obo/NCBITaxon_2697049
https://www.iedb.org/epitope/1087414	Linear peptide	TSNQVAVLY			604	612			surface glycoprotein [Severe acute respiratory syndrome coronavirus 2]	http://www.ncbi.nlm.nih.gov/protein/YP_009724390.1	Spike glycoprotein	http://www.uniprot.org/uniprot/P0DTC2	Severe acute respiratory syndrome coronavirus 2	http://purl.obolibrary.org/obo/NCBITaxon_2697049	Severe acute respiratory syndrome coronavirus 2	http://purl.obolibrary.org/obo/NCBITaxon_2697049
https://www.iedb.org/epitope/1087499	Linear peptide	ERDISTEIYQAGSTPCNG			465	482			surface glycoprotein [Severe acute respiratory syndrome coronavirus 2]	http://www.ncbi.nlm.nih.gov/protein/YP_009724390.1	Spike glycoprotein	http://www.uniprot.org/uniprot/P0DTC2	Severe acute respiratory syndrome coronavirus 2	http://purl.obolibrary.org/obo/NCBITaxon_2697049	Severe acute respiratory syndrome coronavirus 2	http://purl.obolibrary.org/obo/NCBITaxon_2697049
https://www.iedb.org/epitope/1087507	Linear peptide	EYVSQPFLMDLEGKQGNF			169	186			Spike glycoprotein	https://www.uniprot.org/uniprot/P0DTC2.1	Spike glycoprotein	http://www.uniprot.org/uniprot/P0DTC2	Severe acute respiratory syndrome coronavirus 2	http://purl.obolibrary.org/obo/NCBITaxon_2697049	Severe acute respiratory syndrome coronavirus 2	http://purl.obolibrary.org/obo/NCBITaxon_2697049
https://www.iedb.org/epitope/1087531	Linear peptide	GIAVEQDKNTQEVFAQVK			769	786			surface glycoprotein [Severe acute respiratory syndrome coronavirus 2]	http://www.ncbi.nlm.nih.gov/protein/QHD43416.1	Spike glycoprotein	http://www.uniprot.org/uniprot/P0DTC2	Severe acute respiratory syndrome coronavirus 2	http://purl.obolibrary.org/obo/NCBITaxon_2697049	Severe acute respiratory syndrome coronavirus 2	http://purl.obolibrary.org/obo/NCBITaxon_2697049
https://www.iedb.org/epitope/1087542	Linear peptide	GWTAGAAAYYVGYLQPRT			257	274			Spike glycoprotein	https://www.uniprot.org/uniprot/P0DTC2.1	Spike glycoprotein	http://www.uniprot.org/uniprot/P0DTC2	Severe acute respiratory syndrome coronavirus 2	http://purl.obolibrary.org/obo/NCBITaxon_2697049	Severe acute respiratory syndrome coronavirus 2	http://purl.obolibrary.org/obo/NCBITaxon_2697049
https://www.iedb.org/epitope/1087553	Linear peptide	IFGTTLDSKTQSLLIVNN			105	122			Spike glycoprotein	https://www.uniprot.org/uniprot/P0DTC2.1	Spike glycoprotein	http://www.uniprot.org/uniprot/P0DTC2	Severe acute respiratory syndrome coronavirus 2	http://purl.obolibrary.org/obo/NCBITaxon_2697049	Severe acute respiratory syndrome coronavirus 2	http://purl.obolibrary.org/obo/NCBITaxon_2697049
https://www.iedb.org/epitope/1087603	Linear peptide	LDSFKEELDKYFKNHTSP			1145	1162			Spike glycoprotein	https://www.uniprot.org/uniprot/P0DTC2.1	Spike glycoprotein	http://www.uniprot.org/uniprot/P0DTC2	Severe acute respiratory syndrome coronavirus 2	http://purl.obolibrary.org/obo/NCBITaxon_2697049	Severe acute respiratory syndrome coronavirus 2	http://purl.obolibrary.org/obo/NCBITaxon_2697049
https://www.iedb.org/epitope/1087632	Linear peptide	MESEFRVYSSANNCTFEY			153	170			Spike glycoprotein	https://www.uniprot.org/uniprot/P0DTC2.1	Spike glycoprotein	http://www.uniprot.org/uniprot/P0DTC2	Severe acute respiratory syndrome coronavirus 2	http://purl.obolibrary.org/obo/NCBITaxon_2697049	Severe acute respiratory syndrome coronavirus 2	http://purl.obolibrary.org/obo/NCBITaxon_2697049
https://www.iedb.org/epitope/1087656	Linear peptide	NGVEGFNCYFPLQSYGFQ			481	498			Spike glycoprotein	https://www.uniprot.org/uniprot/P0DTC2.1	Spike glycoprotein	http://www.uniprot.org/uniprot/P0DTC2	Severe acute respiratory syndrome coronavirus 2	http://purl.obolibrary.org/obo/NCBITaxon_2697049	Severe acute respiratory syndrome coronavirus 2	http://purl.obolibrary.org/obo/NCBITaxon_2697049
https://www.iedb.org/epitope/1087668	Linear peptide	NQNAQALNTLVKQLSSNF			953	970			Spike glycoprotein	https://www.uniprot.org/uniprot/P0DTC2.1	Spike glycoprotein	http://www.uniprot.org/uniprot/P0DTC2	Severe acute respiratory syndrome coronavirus 2	http://purl.obolibrary.org/obo/NCBITaxon_2697049	Severe acute respiratory syndrome coronavirus 2	http://purl.obolibrary.org/obo/NCBITaxon_2697049
https://www.iedb.org/epitope/1087670	Linear peptide	NTQEVFAQVKQIYKTPPI			777	794			surface glycoprotein [Severe acute respiratory syndrome coronavirus 2]	http://www.ncbi.nlm.nih.gov/protein/YP_009724390.1	Spike glycoprotein	http://www.uniprot.org/uniprot/P0DTC2	Severe acute respiratory syndrome coronavirus 2	http://purl.obolibrary.org/obo/NCBITaxon_2697049	Severe acute respiratory syndrome coronavirus 2	http://purl.obolibrary.org/obo/NCBITaxon_2697049
https://www.iedb.org/epitope/1087673	Linear peptide	PFAMQMAYRFNGIGVTQN			897	914			Spike glycoprotein	https://www.uniprot.org/uniprot/P0DTC2.1	Spike glycoprotein	http://www.uniprot.org/uniprot/P0DTC2	Severe acute respiratory syndrome coronavirus 2	http://purl.obolibrary.org/obo/NCBITaxon_2697049	Severe acute respiratory syndrome coronavirus 2	http://purl.obolibrary.org/obo/NCBITaxon_2697049
https://www.iedb.org/epitope/1087674	Linear peptide	PFFSNVTWFHAIHVSGTN			57	74			Spike glycoprotein	https://www.uniprot.org/uniprot/P0DTC2.1	Spike glycoprotein	http://www.uniprot.org/uniprot/P0DTC2	Severe acute respiratory syndrome coronavirus 2	http://purl.obolibrary.org/obo/NCBITaxon_2697049	Severe acute respiratory syndrome coronavirus 2	http://purl.obolibrary.org/obo/NCBITaxon_2697049
https://www.iedb.org/epitope/1087675	Linear peptide	PFGEVFNATRFASVYAWN			337	354			Spike glycoprotein	https://www.uniprot.org/uniprot/P0DTC2.1	Spike glycoprotein	http://www.uniprot.org/uniprot/P0DTC2	Severe acute respiratory syndrome coronavirus 2	http://purl.obolibrary.org/obo/NCBITaxon_2697049	Severe acute respiratory syndrome coronavirus 2	http://purl.obolibrary.org/obo/NCBITaxon_2697049
https://www.iedb.org/epitope/1087679	Linear peptide	PIKDFGGFNFSQILPDPS			793	810			surface glycoprotein [Severe acute respiratory syndrome coronavirus 2]	http://www.ncbi.nlm.nih.gov/protein/QHD43416.1	Spike glycoprotein	http://www.uniprot.org/uniprot/P0DTC2	Severe acute respiratory syndrome coronavirus 2	http://purl.obolibrary.org/obo/NCBITaxon_2697049	Severe acute respiratory syndrome coronavirus 2	http://purl.obolibrary.org/obo/NCBITaxon_2697049
https://www.iedb.org/epitope/1087680	Linear peptide	PINLVRDLPQGFSALEPL			209	226			surface glycoprotein [Severe acute respiratory syndrome coronavirus 2]	http://www.ncbi.nlm.nih.gov/protein/QHD43416.1	Spike glycoprotein	http://www.uniprot.org/uniprot/P0DTC2	Severe acute respiratory syndrome coronavirus 2	http://purl.obolibrary.org/obo/NCBITaxon_2697049	Severe acute respiratory syndrome coronavirus 2	http://purl.obolibrary.org/obo/NCBITaxon_2697049
https://www.iedb.org/epitope/1087707	Linear peptide	RKSNLKPFERDISTEIYQ			457	474			Spike glycoprotein	https://www.uniprot.org/uniprot/P0DTC2.1	Spike glycoprotein	http://www.uniprot.org/uniprot/P0DTC2	Severe acute respiratory syndrome coronavirus 2	http://purl.obolibrary.org/obo/NCBITaxon_2697049	Severe acute respiratory syndrome coronavirus 2	http://purl.obolibrary.org/obo/NCBITaxon_2697049
https://www.iedb.org/epitope/1087719	Linear peptide	SETKCTLKSFTVEKGIYQ			297	314			Spike glycoprotein	https://www.uniprot.org/uniprot/P0DTC2.1	Spike glycoprotein	http://www.uniprot.org/uniprot/P0DTC2	Severe acute respiratory syndrome coronavirus 2	http://purl.obolibrary.org/obo/NCBITaxon_2697049	Severe acute respiratory syndrome coronavirus 2	http://purl.obolibrary.org/obo/NCBITaxon_2697049
https://www.iedb.org/epitope/1087720	Linear peptide	SFTVEKGIYQTSNFRVQP			305	322			Spike glycoprotein	https://www.uniprot.org/uniprot/P0DTC2.1	Spike glycoprotein	http://www.uniprot.org/uniprot/P0DTC2	Severe acute respiratory syndrome coronavirus 2	http://purl.obolibrary.org/obo/NCBITaxon_2697049	Severe acute respiratory syndrome coronavirus 2	http://purl.obolibrary.org/obo/NCBITaxon_2697049
https://www.iedb.org/epitope/1087736	Linear peptide	SYQTQTNSPRRARSVASQ			673	690			Spike glycoprotein	https://www.uniprot.org/uniprot/P0DTC2.1	Spike glycoprotein	http://www.uniprot.org/uniprot/P0DTC2	Severe acute respiratory syndrome coronavirus 2	http://purl.obolibrary.org/obo/NCBITaxon_2697049	Severe acute respiratory syndrome coronavirus 2	http://purl.obolibrary.org/obo/NCBITaxon_2697049
https://www.iedb.org/epitope/1087748	Linear peptide	TNVYADSFVIRGDEVRQI			393	410			Spike glycoprotein	https://www.uniprot.org/uniprot/P0DTC2.1	Spike glycoprotein	http://www.uniprot.org/uniprot/P0DTC2	Severe acute respiratory syndrome coronavirus 2	http://purl.obolibrary.org/obo/NCBITaxon_2697049	Severe acute respiratory syndrome coronavirus 2	http://purl.obolibrary.org/obo/NCBITaxon_2697049
https://www.iedb.org/epitope/1087754	Linear peptide	TQLNRALTGIAVEQDKNT			761	778			Spike glycoprotein	https://www.uniprot.org/uniprot/P0DTC2.1	Spike glycoprotein	http://www.uniprot.org/uniprot/P0DTC2	Severe acute respiratory syndrome coronavirus 2	http://purl.obolibrary.org/obo/NCBITaxon_2697049	Severe acute respiratory syndrome coronavirus 2	http://purl.obolibrary.org/obo/NCBITaxon_2697049
https://www.iedb.org/epitope/1087755	Linear peptide	TQQLIRAAEIRASANLAA			1009	1026			Spike glycoprotein	https://www.uniprot.org/uniprot/P0DTC2.1	Spike glycoprotein	http://www.uniprot.org/uniprot/P0DTC2	Severe acute respiratory syndrome coronavirus 2	http://purl.obolibrary.org/obo/NCBITaxon_2697049	Severe acute respiratory syndrome coronavirus 2	http://purl.obolibrary.org/obo/NCBITaxon_2697049
https://www.iedb.org/epitope/1087757	Linear peptide	TRFASVYAWNRKRISNCV			345	362			Spike glycoprotein	https://www.uniprot.org/uniprot/P0DTC2.1	Spike glycoprotein	http://www.uniprot.org/uniprot/P0DTC2	Severe acute respiratory syndrome coronavirus 2	http://purl.obolibrary.org/obo/NCBITaxon_2697049	Severe acute respiratory syndrome coronavirus 2	http://purl.obolibrary.org/obo/NCBITaxon_2697049
https://www.iedb.org/epitope/1087758	Linear peptide	TRGVYYPDKVFRSSVLHS			33	50			surface glycoprotein [Severe acute respiratory syndrome coronavirus 2]	http://www.ncbi.nlm.nih.gov/protein/YP_009724390.1	Spike glycoprotein	http://www.uniprot.org/uniprot/P0DTC2	Severe acute respiratory syndrome coronavirus 2	http://purl.obolibrary.org/obo/NCBITaxon_2697049	Severe acute respiratory syndrome coronavirus 2	http://purl.obolibrary.org/obo/NCBITaxon_2697049
https://www.iedb.org/epitope/1087774	Linear peptide	VIRGDEVRQIAPGQTGKI			401	418			Spike glycoprotein	https://www.uniprot.org/uniprot/P0DTC2.1	Spike glycoprotein	http://www.uniprot.org/uniprot/P0DTC2	Severe acute respiratory syndrome coronavirus 2	http://purl.obolibrary.org/obo/NCBITaxon_2697049	Severe acute respiratory syndrome coronavirus 2	http://purl.obolibrary.org/obo/NCBITaxon_2697049
https://www.iedb.org/epitope/1087780	Linear peptide	VKQIYKTPPIKDFGGFNF			785	802			surface glycoprotein [Severe acute respiratory syndrome coronavirus 2]	http://www.ncbi.nlm.nih.gov/protein/QHD43416.1	Spike glycoprotein	http://www.uniprot.org/uniprot/P0DTC2	Severe acute respiratory syndrome coronavirus 2	http://purl.obolibrary.org/obo/NCBITaxon_2697049	Severe acute respiratory syndrome coronavirus 2	http://purl.obolibrary.org/obo/NCBITaxon_2697049
https://www.iedb.org/epitope/1087797	Linear peptide	YFPLQSYGFQPTNGVGYQ			489	506			Spike glycoprotein	https://www.uniprot.org/uniprot/P0DTC2.1	Spike glycoprotein	http://www.uniprot.org/uniprot/P0DTC2	Severe acute respiratory syndrome coronavirus 2	http://purl.obolibrary.org/obo/NCBITaxon_2697049	Severe acute respiratory syndrome coronavirus 2	http://purl.obolibrary.org/obo/NCBITaxon_2697049
https://www.iedb.org/epitope/1087806	Linear peptide	YNSASFSTFKCYGVSPTK			369	386			surface glycoprotein [Severe acute respiratory syndrome coronavirus 2]	http://www.ncbi.nlm.nih.gov/protein/YP_009724390.1	Spike glycoprotein	http://www.uniprot.org/uniprot/P0DTC2	Severe acute respiratory syndrome coronavirus 2	http://purl.obolibrary.org/obo/NCBITaxon_2697049	Severe acute respiratory syndrome coronavirus 2	http://purl.obolibrary.org/obo/NCBITaxon_2697049
https://www.iedb.org/epitope/1087807	Linear peptide	YNYLYRLFRKSNLKPFER			449	466			surface glycoprotein [Severe acute respiratory syndrome coronavirus 2]	http://www.ncbi.nlm.nih.gov/protein/YP_009724390.1	Spike glycoprotein	http://www.uniprot.org/uniprot/P0DTC2	Severe acute respiratory syndrome coronavirus 2	http://purl.obolibrary.org/obo/NCBITaxon_2697049	Severe acute respiratory syndrome coronavirus 2	http://purl.obolibrary.org/obo/NCBITaxon_2697049
https://www.iedb.org/epitope/1087812	Linear peptide	YQTSNFRVQPTESIVRFP			313	330			Spike glycoprotein	https://www.uniprot.org/uniprot/P0DTC2.1	Spike glycoprotein	http://www.uniprot.org/uniprot/P0DTC2	Severe acute respiratory syndrome coronavirus 2	http://purl.obolibrary.org/obo/NCBITaxon_2697049	Severe acute respiratory syndrome coronavirus 2	http://purl.obolibrary.org/obo/NCBITaxon_2697049
https://www.iedb.org/epitope/1125063	Linear peptide	GLTVLPPLL			857	865			Spike glycoprotein	https://www.uniprot.org/uniprot/P0DTC2.1	Spike glycoprotein	http://www.uniprot.org/uniprot/P0DTC2	Severe acute respiratory syndrome coronavirus 2	http://purl.obolibrary.org/obo/NCBITaxon_2697049	Severe acute respiratory syndrome coronavirus 2	http://purl.obolibrary.org/obo/NCBITaxon_2697049
https://www.iedb.org/epitope/1125080	Linear peptide	KLNDLCFTNV			386	395			Spike glycoprotein	https://www.uniprot.org/uniprot/P0DTC2.1	Spike glycoprotein	http://www.uniprot.org/uniprot/P0DTC2	Severe acute respiratory syndrome coronavirus 2	http://purl.obolibrary.org/obo/NCBITaxon_2697049	Severe acute respiratory syndrome coronavirus 2	http://purl.obolibrary.org/obo/NCBITaxon_2697049
https://www.iedb.org/epitope/1125138	Linear peptide	SLIDLQEL			1196	1203			surface glycoprotein [Severe acute respiratory syndrome coronavirus 2]	http://www.ncbi.nlm.nih.gov/protein/YP_009724390.1	Spike glycoprotein	http://www.uniprot.org/uniprot/P0DTC2	Severe acute respiratory syndrome coronavirus 2	http://purl.obolibrary.org/obo/NCBITaxon_2697049	Severe acute respiratory syndrome coronavirus 2	http://purl.obolibrary.org/obo/NCBITaxon_2697049
https://www.iedb.org/epitope/1153592	Linear peptide	KPQSAVYSTGSNGIL			336	350			Neural cell adhesion molecule L1-like protein	https://www.uniprot.org/uniprot/O00533.4	Neural cell adhesion molecule L1-like protein	http://www.uniprot.org/uniprot/O00533	Homo sapiens	http://purl.obolibrary.org/obo/NCBITaxon_9606	Homo sapiens	http://purl.obolibrary.org/obo/NCBITaxon_9606
https://www.iedb.org/epitope/1172484	Linear peptide	TAAFLGVYYALDK			329	341			Solute carrier family 35 member G2	https://www.uniprot.org/uniprot/Q8TBE7.3	Solute carrier family 35 member G2	http://www.uniprot.org/uniprot/Q8TBE7	Homo sapiens	http://purl.obolibrary.org/obo/NCBITaxon_9606	Homo sapiens	http://purl.obolibrary.org/obo/NCBITaxon_9606
https://www.iedb.org/epitope/1173734	Linear peptide	TKRFEMTLPFQQFE			302	315			Ectonucleoside triphosphate diphosphohydrolase 1	https://www.uniprot.org/uniprot/P49961.1	Ectonucleoside triphosphate diphosphohydrolase 1	http://www.uniprot.org/uniprot/P49961	Homo sapiens	http://purl.obolibrary.org/obo/NCBITaxon_9606	Homo sapiens	http://purl.obolibrary.org/obo/NCBITaxon_9606
https://www.iedb.org/epitope/1243580	Linear peptide	KPQSAVYSTGSNGILL			336	351			Neural cell adhesion molecule L1-like protein	https://www.uniprot.org/uniprot/O00533.4	Neural cell adhesion molecule L1-like protein	http://www.uniprot.org/uniprot/O00533	Homo sapiens	http://purl.obolibrary.org/obo/NCBITaxon_9606	Homo sapiens	http://purl.obolibrary.org/obo/NCBITaxon_9606
https://www.iedb.org/epitope/1247988	Linear peptide	LEDTQMYGNIIRGWDRYLTNQKNSN			48	72			Chromatin modification-related protein MEAF6	https://www.uniprot.org/uniprot/Q9HAF1.1	Chromatin modification-related protein MEAF6	http://www.uniprot.org/uniprot/Q9HAF1	Homo sapiens	http://purl.obolibrary.org/obo/NCBITaxon_9606	Homo sapiens	http://purl.obolibrary.org/obo/NCBITaxon_9606
https://www.iedb.org/epitope/1309110	Linear peptide	CTFEYVSQPFLMDLE			166	180			Spike glycoprotein	https://www.uniprot.org/uniprot/P0DTC2.1	Spike glycoprotein	http://www.uniprot.org/uniprot/P0DTC2	Severe acute respiratory syndrome coronavirus 2	http://purl.obolibrary.org/obo/NCBITaxon_2697049	Severe acute respiratory syndrome coronavirus 2	http://purl.obolibrary.org/obo/NCBITaxon_2697049
https://www.iedb.org/epitope/1309113	Linear peptide	EFVFKNIDGYFKIYS			191	205			surface glycoprotein [Severe acute respiratory syndrome coronavirus 2]	http://www.ncbi.nlm.nih.gov/protein/YP_009724390.1	Spike glycoprotein	http://www.uniprot.org/uniprot/P0DTC2	Severe acute respiratory syndrome coronavirus 2	http://purl.obolibrary.org/obo/NCBITaxon_2697049	Severe acute respiratory syndrome coronavirus 2	http://purl.obolibrary.org/obo/NCBITaxon_2697049
https://www.iedb.org/epitope/1309117	Linear peptide	GGNYNYLYRLFRKSN			446	460			surface glycoprotein [Severe acute respiratory syndrome coronavirus 2]	http://www.ncbi.nlm.nih.gov/protein/QHD43416.1	Spike glycoprotein	http://www.uniprot.org/uniprot/P0DTC2	Severe acute respiratory syndrome coronavirus 2	http://purl.obolibrary.org/obo/NCBITaxon_2697049	Severe acute respiratory syndrome coronavirus 2	http://purl.obolibrary.org/obo/NCBITaxon_2697049
https://www.iedb.org/epitope/1309118	Linear peptide	GPKKSTNLVKNKCVN			526	540			Spike glycoprotein	https://www.uniprot.org/uniprot/P0DTC2.1	Spike glycoprotein	http://www.uniprot.org/uniprot/P0DTC2	Severe acute respiratory syndrome coronavirus 2	http://purl.obolibrary.org/obo/NCBITaxon_2697049	Severe acute respiratory syndrome coronavirus 2	http://purl.obolibrary.org/obo/NCBITaxon_2697049
https://www.iedb.org/epitope/1309120	Linear peptide	GVSPTKLNDLCFTNV			381	395			surface glycoprotein [Severe acute respiratory syndrome coronavirus 2]	http://www.ncbi.nlm.nih.gov/protein/QHD43416.1	Spike glycoprotein	http://www.uniprot.org/uniprot/P0DTC2	Severe acute respiratory syndrome coronavirus 2 Wuhan/Hu-1/2019		Severe acute respiratory syndrome coronavirus 2	http://purl.obolibrary.org/obo/NCBITaxon_2697049
https://www.iedb.org/epitope/1309123	Linear peptide	KHTPINLVRDLPQGF			206	220			Spike glycoprotein	https://www.uniprot.org/uniprot/P0DTC2.1	Spike glycoprotein	http://www.uniprot.org/uniprot/P0DTC2	Severe acute respiratory syndrome coronavirus 2	http://purl.obolibrary.org/obo/NCBITaxon_2697049	Severe acute respiratory syndrome coronavirus 2	http://purl.obolibrary.org/obo/NCBITaxon_2697049
https://www.iedb.org/epitope/1309125	Linear peptide	LIDLQELGKYEQYI			1206	1219			surface glycoprotein, partial [Severe acute respiratory syndrome coronavirus 2]	http://www.ncbi.nlm.nih.gov/protein/CAD0240757.1	Spike glycoprotein	http://www.uniprot.org/uniprot/P0DTC2	Severe acute respiratory syndrome coronavirus 2	http://purl.obolibrary.org/obo/NCBITaxon_2697049	Severe acute respiratory syndrome coronavirus 2	http://purl.obolibrary.org/obo/NCBITaxon_2697049
https://www.iedb.org/epitope/1309132	Linear peptide	NFSQILPDPSKPSKR			801	815			Spike glycoprotein	https://www.uniprot.org/uniprot/P0DTC2.1	Spike glycoprotein	http://www.uniprot.org/uniprot/P0DTC2	Severe acute respiratory syndrome coronavirus 2	http://purl.obolibrary.org/obo/NCBITaxon_2697049	Severe acute respiratory syndrome coronavirus 2	http://purl.obolibrary.org/obo/NCBITaxon_2697049
https://www.iedb.org/epitope/1309137	Linear peptide	SIIAYTMSL			691	699			Spike glycoprotein	https://www.uniprot.org/uniprot/P0DTC2.1	Spike glycoprotein	http://www.uniprot.org/uniprot/P0DTC2	Severe acute respiratory syndrome coronavirus 2	http://purl.obolibrary.org/obo/NCBITaxon_2697049	Severe acute respiratory syndrome coronavirus 2	http://purl.obolibrary.org/obo/NCBITaxon_2697049
https://www.iedb.org/epitope/1309139	Linear peptide	STECSNLLLQYGSFC			746	760			Spike glycoprotein	https://www.uniprot.org/uniprot/P0DTC2.1	Spike glycoprotein	http://www.uniprot.org/uniprot/P0DTC2	Severe acute respiratory syndrome coronavirus 2	http://purl.obolibrary.org/obo/NCBITaxon_2697049	Severe acute respiratory syndrome coronavirus 2	http://purl.obolibrary.org/obo/NCBITaxon_2697049
https://www.iedb.org/epitope/1309140	Linear peptide	TDEMIAQYTSALLAG			866	880			Spike glycoprotein	https://www.uniprot.org/uniprot/P0DTC2.1	Spike glycoprotein	http://www.uniprot.org/uniprot/P0DTC2	Severe acute respiratory syndrome coronavirus 2	http://purl.obolibrary.org/obo/NCBITaxon_2697049	Severe acute respiratory syndrome coronavirus 2	http://purl.obolibrary.org/obo/NCBITaxon_2697049
https://www.iedb.org/epitope/1309143	Linear peptide	YAWNRKRISNCVADY			351	365			Spike glycoprotein	https://www.uniprot.org/uniprot/P0DTC2.1	Spike glycoprotein	http://www.uniprot.org/uniprot/P0DTC2	Severe acute respiratory syndrome coronavirus 2	http://purl.obolibrary.org/obo/NCBITaxon_2697049	Severe acute respiratory syndrome coronavirus 2	http://purl.obolibrary.org/obo/NCBITaxon_2697049
https://www.iedb.org/epitope/1309144	Linear peptide	YEQYIKWPWYIWLGF			1206	1220			Spike glycoprotein	https://www.uniprot.org/uniprot/P0DTC2.1	Spike glycoprotein	http://www.uniprot.org/uniprot/P0DTC2	Severe acute respiratory syndrome coronavirus 2	http://purl.obolibrary.org/obo/NCBITaxon_2697049	Severe acute respiratory syndrome coronavirus 2	http://purl.obolibrary.org/obo/NCBITaxon_2697049
https://www.iedb.org/epitope/1309147	Linear peptide	YLQPRTFLL			269	277			Spike glycoprotein	https://www.uniprot.org/uniprot/P0DTC2.1	Spike glycoprotein	http://www.uniprot.org/uniprot/P0DTC2	Severe acute respiratory syndrome coronavirus 2	http://purl.obolibrary.org/obo/NCBITaxon_2697049	Severe acute respiratory syndrome coronavirus 2	http://purl.obolibrary.org/obo/NCBITaxon_2697049
https://www.iedb.org/epitope/1309418	Linear peptide	AEIRASANLAATKMSECVLG			1016	1035			S protein [Severe acute respiratory syndrome coronavirus 2]	http://www.ncbi.nlm.nih.gov/protein/QII57161.1	Spike glycoprotein	http://www.uniprot.org/uniprot/P0DTC2	Severe acute respiratory syndrome coronavirus 2	http://purl.obolibrary.org/obo/NCBITaxon_2697049	Severe acute respiratory syndrome coronavirus 2	http://purl.obolibrary.org/obo/NCBITaxon_2697049
https://www.iedb.org/epitope/1309424	Linear peptide	ALTGIAVEQDKNTQEVFAQV			766	785			S protein [Severe acute respiratory syndrome coronavirus 2]	http://www.ncbi.nlm.nih.gov/protein/QII57161.1	Spike glycoprotein	http://www.uniprot.org/uniprot/P0DTC2	Severe acute respiratory syndrome coronavirus 2	http://purl.obolibrary.org/obo/NCBITaxon_2697049	Severe acute respiratory syndrome coronavirus 2	http://purl.obolibrary.org/obo/NCBITaxon_2697049
https://www.iedb.org/epitope/1309428	Linear peptide	APHGVVFLHVTYVPAQEKNF			1056	1075			S protein [Severe acute respiratory syndrome coronavirus 2]	http://www.ncbi.nlm.nih.gov/protein/QII57161.1	Spike glycoprotein	http://www.uniprot.org/uniprot/P0DTC2	Severe acute respiratory syndrome coronavirus 2	http://purl.obolibrary.org/obo/NCBITaxon_2697049	Severe acute respiratory syndrome coronavirus 2	http://purl.obolibrary.org/obo/NCBITaxon_2697049
https://www.iedb.org/epitope/1309440	Linear peptide	ATRFASVYAWNRKRISNCVA			344	363			S protein [Severe acute respiratory syndrome coronavirus 2]	http://www.ncbi.nlm.nih.gov/protein/QII57161.1	Spike glycoprotein	http://www.uniprot.org/uniprot/P0DTC2	Severe acute respiratory syndrome coronavirus 2	http://purl.obolibrary.org/obo/NCBITaxon_2697049	Severe acute respiratory syndrome coronavirus 2	http://purl.obolibrary.org/obo/NCBITaxon_2697049
https://www.iedb.org/epitope/1309441	Linear peptide	AYSNNSIAIPTNFTISVTTE			706	725			S protein [Severe acute respiratory syndrome coronavirus 2]	http://www.ncbi.nlm.nih.gov/protein/QII57161.1	Spike glycoprotein	http://www.uniprot.org/uniprot/P0DTC2	Severe acute respiratory syndrome coronavirus 2	http://purl.obolibrary.org/obo/NCBITaxon_2697049	Severe acute respiratory syndrome coronavirus 2	http://purl.obolibrary.org/obo/NCBITaxon_2697049
https://www.iedb.org/epitope/1309442	Linear peptide	AYYVGYLQPRTFLLKYNENG			264	283			S protein [Severe acute respiratory syndrome coronavirus 2]	http://www.ncbi.nlm.nih.gov/protein/QII57161.1	Spike glycoprotein	http://www.uniprot.org/uniprot/P0DTC2	Severe acute respiratory syndrome coronavirus 2	http://purl.obolibrary.org/obo/NCBITaxon_2697049	Severe acute respiratory syndrome coronavirus 2	http://purl.obolibrary.org/obo/NCBITaxon_2697049
https://www.iedb.org/epitope/1309444	Linear peptide	DAVRDPQTLEILDITPCSFG			574	593			S protein [Severe acute respiratory syndrome coronavirus 2]	http://www.ncbi.nlm.nih.gov/protein/QII57161.1	Spike glycoprotein	http://www.uniprot.org/uniprot/P0DTC2	Severe acute respiratory syndrome coronavirus 2	http://purl.obolibrary.org/obo/NCBITaxon_2697049	Severe acute respiratory syndrome coronavirus 2	http://purl.obolibrary.org/obo/NCBITaxon_2697049
https://www.iedb.org/epitope/1309447	Linear peptide	DFGGFNFSQILPDPSKPSKR			796	815			S protein [Severe acute respiratory syndrome coronavirus 2]	http://www.ncbi.nlm.nih.gov/protein/QII57161.1	Spike glycoprotein	http://www.uniprot.org/uniprot/P0DTC2	Severe acute respiratory syndrome coronavirus 2	http://purl.obolibrary.org/obo/NCBITaxon_2697049	Severe acute respiratory syndrome coronavirus 2	http://purl.obolibrary.org/obo/NCBITaxon_2697049
https://www.iedb.org/epitope/1309450	Linear peptide	DPLSETKCTLKSFTVEKGIY			294	313			S protein [Severe acute respiratory syndrome coronavirus 2]	http://www.ncbi.nlm.nih.gov/protein/QII57161.1	Spike glycoprotein	http://www.uniprot.org/uniprot/P0DTC2	Severe acute respiratory syndrome coronavirus 2	http://purl.obolibrary.org/obo/NCBITaxon_2697049	Severe acute respiratory syndrome coronavirus 2	http://purl.obolibrary.org/obo/NCBITaxon_2697049
https://www.iedb.org/epitope/1309451	Linear peptide	DSFKEELDKYFKNHTSPDVD			1146	1165			S protein [Severe acute respiratory syndrome coronavirus 2]	http://www.ncbi.nlm.nih.gov/protein/QII57161.1	Spike glycoprotein	http://www.uniprot.org/uniprot/P0DTC2	Severe acute respiratory syndrome coronavirus 2	http://purl.obolibrary.org/obo/NCBITaxon_2697049	Severe acute respiratory syndrome coronavirus 2	http://purl.obolibrary.org/obo/NCBITaxon_2697049
https://www.iedb.org/epitope/1309454	Linear peptide	DVNCTEVPVAIHADQLTPTW			614	633			S protein [Severe acute respiratory syndrome coronavirus 2]	http://www.ncbi.nlm.nih.gov/protein/QII57161.1	Spike glycoprotein	http://www.uniprot.org/uniprot/P0DTC2	Severe acute respiratory syndrome coronavirus 2	http://purl.obolibrary.org/obo/NCBITaxon_2697049	Severe acute respiratory syndrome coronavirus 2	http://purl.obolibrary.org/obo/NCBITaxon_2697049
https://www.iedb.org/epitope/1309459	Linear peptide	EGFNCYFPLQSYGFQPTNGV			484	503			S protein [Severe acute respiratory syndrome coronavirus 2]	http://www.ncbi.nlm.nih.gov/protein/QII57161.1	Spike glycoprotein	http://www.uniprot.org/uniprot/P0DTC2	Severe acute respiratory syndrome coronavirus 2	http://purl.obolibrary.org/obo/NCBITaxon_2697049	Severe acute respiratory syndrome coronavirus 2	http://purl.obolibrary.org/obo/NCBITaxon_2697049
https://www.iedb.org/epitope/1309461	Linear peptide	EHVNNSYECDIPIGAGICAS			654	673			S protein [Severe acute respiratory syndrome coronavirus 2]	http://www.ncbi.nlm.nih.gov/protein/QII57161.1	Spike glycoprotein	http://www.uniprot.org/uniprot/P0DTC2	Severe acute respiratory syndrome coronavirus 2	http://purl.obolibrary.org/obo/NCBITaxon_2697049	Severe acute respiratory syndrome coronavirus 2	http://purl.obolibrary.org/obo/NCBITaxon_2697049
https://www.iedb.org/epitope/1309462	Linear peptide	EPLVDLPIGINITRFQTLLA			224	243			S protein [Severe acute respiratory syndrome coronavirus 2]	http://www.ncbi.nlm.nih.gov/protein/QII57161.1	Spike glycoprotein	http://www.uniprot.org/uniprot/P0DTC2	Severe acute respiratory syndrome coronavirus 2	http://purl.obolibrary.org/obo/NCBITaxon_2697049	Severe acute respiratory syndrome coronavirus 2	http://purl.obolibrary.org/obo/NCBITaxon_2697049
https://www.iedb.org/epitope/1309464	Linear peptide	ESNKKFLPFQQFGRDIADTT			554	573			S protein [Severe acute respiratory syndrome coronavirus 2]	http://www.ncbi.nlm.nih.gov/protein/QII57161.1	Spike glycoprotein	http://www.uniprot.org/uniprot/P0DTC2	Severe acute respiratory syndrome coronavirus 2	http://purl.obolibrary.org/obo/NCBITaxon_2697049	Severe acute respiratory syndrome coronavirus 2	http://purl.obolibrary.org/obo/NCBITaxon_2697049
https://www.iedb.org/epitope/1309467	Linear peptide	FDEDDSEPVLKGVKLHYT			1256	1273			S protein [Severe acute respiratory syndrome coronavirus 2]	http://www.ncbi.nlm.nih.gov/protein/QII57161.1	Spike glycoprotein	http://www.uniprot.org/uniprot/P0DTC2	Severe acute respiratory syndrome coronavirus 2	http://purl.obolibrary.org/obo/NCBITaxon_2697049	Severe acute respiratory syndrome coronavirus 2	http://purl.obolibrary.org/obo/NCBITaxon_2697049
https://www.iedb.org/epitope/1309468	Linear peptide	FERDISTEIYQAGSTPCNGV			464	483			S protein [Severe acute respiratory syndrome coronavirus 2]	http://www.ncbi.nlm.nih.gov/protein/QII57161.1	Spike glycoprotein	http://www.uniprot.org/uniprot/P0DTC2	Severe acute respiratory syndrome coronavirus 2	http://purl.obolibrary.org/obo/NCBITaxon_2697049	Severe acute respiratory syndrome coronavirus 2	http://purl.obolibrary.org/obo/NCBITaxon_2697049
https://www.iedb.org/epitope/1309469	Linear peptide	FKNHTSPDVDLGDISGINAS			1156	1175			Spike glycoprotein	https://www.uniprot.org/uniprot/P0DTC2.1	Spike glycoprotein	http://www.uniprot.org/uniprot/P0DTC2	Severe acute respiratory syndrome coronavirus 2	http://purl.obolibrary.org/obo/NCBITaxon_2697049	Severe acute respiratory syndrome coronavirus 2	http://purl.obolibrary.org/obo/NCBITaxon_2697049
https://www.iedb.org/epitope/1309470	Linear peptide	FKNIDGYFKIYSKHTPINLV			194	213			S protein [Severe acute respiratory syndrome coronavirus 2]	http://www.ncbi.nlm.nih.gov/protein/QII57161.1	Spike glycoprotein	http://www.uniprot.org/uniprot/P0DTC2	Severe acute respiratory syndrome coronavirus 2	http://purl.obolibrary.org/obo/NCBITaxon_2697049	Severe acute respiratory syndrome coronavirus 2	http://purl.obolibrary.org/obo/NCBITaxon_2697049
https://www.iedb.org/epitope/1309475	Linear peptide	GCCSCGSCCKFDEDDSEPVL			1246	1265			S protein [Severe acute respiratory syndrome coronavirus 2]	http://www.ncbi.nlm.nih.gov/protein/QII57161.1	Spike glycoprotein	http://www.uniprot.org/uniprot/P0DTC2	Severe acute respiratory syndrome coronavirus 2	http://purl.obolibrary.org/obo/NCBITaxon_2697049	Severe acute respiratory syndrome coronavirus 2	http://purl.obolibrary.org/obo/NCBITaxon_2697049
https://www.iedb.org/epitope/1309478	Linear peptide	GNFKNLREFVFKNIDGYFKI			184	203			S protein [Severe acute respiratory syndrome coronavirus 2]	http://www.ncbi.nlm.nih.gov/protein/QII57161.1	Spike glycoprotein	http://www.uniprot.org/uniprot/P0DTC2	Severe acute respiratory syndrome coronavirus 2	http://purl.obolibrary.org/obo/NCBITaxon_2697049	Severe acute respiratory syndrome coronavirus 2	http://purl.obolibrary.org/obo/NCBITaxon_2697049
https://www.iedb.org/epitope/1309480	Linear peptide	GVSVITPGTNTSNQVAVLYQ			594	613			S protein [Severe acute respiratory syndrome coronavirus 2]	http://www.ncbi.nlm.nih.gov/protein/QII57161.1	Spike glycoprotein	http://www.uniprot.org/uniprot/P0DTC2	Severe acute respiratory syndrome coronavirus 2	http://purl.obolibrary.org/obo/NCBITaxon_2697049	Severe acute respiratory syndrome coronavirus 2	http://purl.obolibrary.org/obo/NCBITaxon_2697049
https://www.iedb.org/epitope/1309482	Linear peptide	GYQPYRVVVLSFELLHAPAT			504	523			S protein [Severe acute respiratory syndrome coronavirus 2]	http://www.ncbi.nlm.nih.gov/protein/QII57161.1	Spike glycoprotein	http://www.uniprot.org/uniprot/P0DTC2	Severe acute respiratory syndrome coronavirus 2	http://purl.obolibrary.org/obo/NCBITaxon_2697049	Severe acute respiratory syndrome coronavirus 2	http://purl.obolibrary.org/obo/NCBITaxon_2697049
https://www.iedb.org/epitope/1309490	Linear peptide	IAWNSNNLDSKVGGNYNYLY			434	453			S protein [Severe acute respiratory syndrome coronavirus 2]	http://www.ncbi.nlm.nih.gov/protein/QII57161.1	Spike glycoprotein	http://www.uniprot.org/uniprot/P0DTC2	Severe acute respiratory syndrome coronavirus 2	http://purl.obolibrary.org/obo/NCBITaxon_2697049	Severe acute respiratory syndrome coronavirus 2	http://purl.obolibrary.org/obo/NCBITaxon_2697049
https://www.iedb.org/epitope/1309491	Linear peptide	IHADQLTPTWRVYSTGSNVF			624	643			S protein [Severe acute respiratory syndrome coronavirus 2]	http://www.ncbi.nlm.nih.gov/protein/QII57161.1	Spike glycoprotein	http://www.uniprot.org/uniprot/P0DTC2	Severe acute respiratory syndrome coronavirus 2	http://purl.obolibrary.org/obo/NCBITaxon_2697049	Severe acute respiratory syndrome coronavirus 2	http://purl.obolibrary.org/obo/NCBITaxon_2697049
https://www.iedb.org/epitope/1309492	Linear peptide	ILDITPCSFGGVSVITPGTN			584	603			S protein [Severe acute respiratory syndrome coronavirus 2]	http://www.ncbi.nlm.nih.gov/protein/QII57161.1	Spike glycoprotein	http://www.uniprot.org/uniprot/P0DTC2	Severe acute respiratory syndrome coronavirus 2	http://purl.obolibrary.org/obo/NCBITaxon_2697049	Severe acute respiratory syndrome coronavirus 2	http://purl.obolibrary.org/obo/NCBITaxon_2697049
https://www.iedb.org/epitope/1309493	Linear peptide	ILPVSMTKTSVDCTMYICGD			726	745			S protein [Severe acute respiratory syndrome coronavirus 2]	http://www.ncbi.nlm.nih.gov/protein/QII57161.1	Spike glycoprotein	http://www.uniprot.org/uniprot/P0DTC2	Severe acute respiratory syndrome coronavirus 2	http://purl.obolibrary.org/obo/NCBITaxon_2697049	Severe acute respiratory syndrome coronavirus 2	http://purl.obolibrary.org/obo/NCBITaxon_2697049
https://www.iedb.org/epitope/1309494	Linear peptide	IPFAMQMAYRFNGIGVTQNV			896	915			Spike glycoprotein	https://www.uniprot.org/uniprot/P0DTC2.1	Spike glycoprotein	http://www.uniprot.org/uniprot/P0DTC2	Severe acute respiratory syndrome coronavirus 2	http://purl.obolibrary.org/obo/NCBITaxon_2697049	Severe acute respiratory syndrome coronavirus 2	http://purl.obolibrary.org/obo/NCBITaxon_2697049
https://www.iedb.org/epitope/1309497	Linear peptide	KAHFPREGVFVSNGTHWFVT			1086	1105			Spike glycoprotein	https://www.uniprot.org/uniprot/P0DTC2.1	Spike glycoprotein	http://www.uniprot.org/uniprot/P0DTC2	Severe acute respiratory syndrome coronavirus 2	http://purl.obolibrary.org/obo/NCBITaxon_2697049	Severe acute respiratory syndrome coronavirus 2	http://purl.obolibrary.org/obo/NCBITaxon_2697049
https://www.iedb.org/epitope/1309501	Linear peptide	KLPDDFTGCVIAWNSNNLDS			424	443			S protein [Severe acute respiratory syndrome coronavirus 2]	http://www.ncbi.nlm.nih.gov/protein/QII57161.1	Spike glycoprotein	http://www.uniprot.org/uniprot/P0DTC2	Severe acute respiratory syndrome coronavirus 2	http://purl.obolibrary.org/obo/NCBITaxon_2697049	Severe acute respiratory syndrome coronavirus 2	http://purl.obolibrary.org/obo/NCBITaxon_2697049
https://www.iedb.org/epitope/1309503	Linear peptide	KNTQEVFAQVKQIYKTPPIK			776	795			S protein [Severe acute respiratory syndrome coronavirus 2]	http://www.ncbi.nlm.nih.gov/protein/QII57161.1	Spike glycoprotein	http://www.uniprot.org/uniprot/P0DTC2	Severe acute respiratory syndrome coronavirus 2	http://purl.obolibrary.org/obo/NCBITaxon_2697049	Severe acute respiratory syndrome coronavirus 2	http://purl.obolibrary.org/obo/NCBITaxon_2697049
https://www.iedb.org/epitope/1309504	Linear peptide	KQIYKTPPIKDFGGFNFSQI			786	805			S protein [Severe acute respiratory syndrome coronavirus 2]	http://www.ncbi.nlm.nih.gov/protein/QII57161.1	Spike glycoprotein	http://www.uniprot.org/uniprot/P0DTC2	Severe acute respiratory syndrome coronavirus 2	http://purl.obolibrary.org/obo/NCBITaxon_2697049	Severe acute respiratory syndrome coronavirus 2	http://purl.obolibrary.org/obo/NCBITaxon_2697049
https://www.iedb.org/epitope/1309505	Linear peptide	KSFTVEKGIYQTSNFRVQPT			304	323			S protein [Severe acute respiratory syndrome coronavirus 2]	http://www.ncbi.nlm.nih.gov/protein/QII57161.1	Spike glycoprotein	http://www.uniprot.org/uniprot/P0DTC2	Severe acute respiratory syndrome coronavirus 2	http://purl.obolibrary.org/obo/NCBITaxon_2697049	Severe acute respiratory syndrome coronavirus 2	http://purl.obolibrary.org/obo/NCBITaxon_2697049
https://www.iedb.org/epitope/1309506	Linear peptide	KVGGNYNYLYRLFRKSNLKP			444	463			Spike glycoprotein	https://www.uniprot.org/uniprot/P0DTC2.1	Spike glycoprotein	http://www.uniprot.org/uniprot/P0DTC2	Severe acute respiratory syndrome coronavirus 2	http://purl.obolibrary.org/obo/NCBITaxon_2697049	Severe acute respiratory syndrome coronavirus 2	http://purl.obolibrary.org/obo/NCBITaxon_2697049
https://www.iedb.org/epitope/1309512	Linear peptide	LGDISGINASVVNIQKEIDR			1166	1185			S protein [Severe acute respiratory syndrome coronavirus 2]	http://www.ncbi.nlm.nih.gov/protein/QII57161.1	Spike glycoprotein	http://www.uniprot.org/uniprot/P0DTC2	Severe acute respiratory syndrome coronavirus 2	http://purl.obolibrary.org/obo/NCBITaxon_2697049	Severe acute respiratory syndrome coronavirus 2	http://purl.obolibrary.org/obo/NCBITaxon_2697049
https://www.iedb.org/epitope/1309515	Linear peptide	LHRSYLTPGDSSSGWTAGAA			244	263			S protein [Severe acute respiratory syndrome coronavirus 2]	http://www.ncbi.nlm.nih.gov/protein/QII57161.1	Spike glycoprotein	http://www.uniprot.org/uniprot/P0DTC2	Severe acute respiratory syndrome coronavirus 2	http://purl.obolibrary.org/obo/NCBITaxon_2697049	Severe acute respiratory syndrome coronavirus 2	http://purl.obolibrary.org/obo/NCBITaxon_2697049
https://www.iedb.org/epitope/1309516	Linear peptide	LITGRLQSLQTYVTQQLIRA			996	1015			S protein [Severe acute respiratory syndrome coronavirus 2]	http://www.ncbi.nlm.nih.gov/protein/QII57161.1	Spike glycoprotein	http://www.uniprot.org/uniprot/P0DTC2	Severe acute respiratory syndrome coronavirus 2	http://purl.obolibrary.org/obo/NCBITaxon_2697049	Severe acute respiratory syndrome coronavirus 2	http://purl.obolibrary.org/obo/NCBITaxon_2697049
https://www.iedb.org/epitope/1309518	Linear peptide	LNEVAKNLNESLIDLQELGK			1186	1205			surface glycoprotein [Severe acute respiratory syndrome coronavirus 2]	http://www.ncbi.nlm.nih.gov/protein/QHD43416.1	Spike glycoprotein	http://www.uniprot.org/uniprot/P0DTC2	Severe acute respiratory syndrome coronavirus 2	http://purl.obolibrary.org/obo/NCBITaxon_2697049	Severe acute respiratory syndrome coronavirus 2	http://purl.obolibrary.org/obo/NCBITaxon_2697049
https://www.iedb.org/epitope/1309519	Linear peptide	LPDPSKPSKRSFIEDLLFNK			806	825			S protein [Severe acute respiratory syndrome coronavirus 2]	http://www.ncbi.nlm.nih.gov/protein/QII57161.1	Spike glycoprotein	http://www.uniprot.org/uniprot/P0DTC2	Severe acute respiratory syndrome coronavirus 2	http://purl.obolibrary.org/obo/NCBITaxon_2697049	Severe acute respiratory syndrome coronavirus 2	http://purl.obolibrary.org/obo/NCBITaxon_2697049
https://www.iedb.org/epitope/1309522	Linear peptide	LPPAYTNSFTRGVYYPDKVF			24	43			S protein [Severe acute respiratory syndrome coronavirus 2]	http://www.ncbi.nlm.nih.gov/protein/QII57161.1	Spike glycoprotein	http://www.uniprot.org/uniprot/P0DTC2	Severe acute respiratory syndrome coronavirus 2	http://purl.obolibrary.org/obo/NCBITaxon_2697049	Severe acute respiratory syndrome coronavirus 2	http://purl.obolibrary.org/obo/NCBITaxon_2697049
https://www.iedb.org/epitope/1309523	Linear peptide	LSSNFGAISSVLNDILSRLD			966	985			S protein [Severe acute respiratory syndrome coronavirus 2]	http://www.ncbi.nlm.nih.gov/protein/QII57161.1	Spike glycoprotein	http://www.uniprot.org/uniprot/P0DTC2	Severe acute respiratory syndrome coronavirus 2	http://purl.obolibrary.org/obo/NCBITaxon_2697049	Severe acute respiratory syndrome coronavirus 2	http://purl.obolibrary.org/obo/NCBITaxon_2697049
https://www.iedb.org/epitope/1309524	Linear peptide	LYENQKLIANQFNSAIGKIQ			916	935			S protein [Severe acute respiratory syndrome coronavirus 2]	http://www.ncbi.nlm.nih.gov/protein/QII57161.1	Spike glycoprotein	http://www.uniprot.org/uniprot/P0DTC2	Severe acute respiratory syndrome coronavirus 2	http://purl.obolibrary.org/obo/NCBITaxon_2697049	Severe acute respiratory syndrome coronavirus 2	http://purl.obolibrary.org/obo/NCBITaxon_2697049
https://www.iedb.org/epitope/1309531	Linear peptide	NGLTGTGVLTESNKKFLPFQ			544	563			S protein [Severe acute respiratory syndrome coronavirus 2]	http://www.ncbi.nlm.nih.gov/protein/QII57161.1	Spike glycoprotein	http://www.uniprot.org/uniprot/P0DTC2	Severe acute respiratory syndrome coronavirus 2	http://purl.obolibrary.org/obo/NCBITaxon_2697049	Severe acute respiratory syndrome coronavirus 2	http://purl.obolibrary.org/obo/NCBITaxon_2697049
https://www.iedb.org/epitope/1309532	Linear peptide	NGLTVLPPLLTDEMIAQYTS			856	875			S protein [Severe acute respiratory syndrome coronavirus 2]	http://www.ncbi.nlm.nih.gov/protein/QII57161.1	Spike glycoprotein	http://www.uniprot.org/uniprot/P0DTC2	Severe acute respiratory syndrome coronavirus 2	http://purl.obolibrary.org/obo/NCBITaxon_2697049	Severe acute respiratory syndrome coronavirus 2	http://purl.obolibrary.org/obo/NCBITaxon_2697049
https://www.iedb.org/epitope/1309533	Linear peptide	NGTKRFDNPVLPFNDGVYFA			74	93			S protein [Severe acute respiratory syndrome coronavirus 2]	http://www.ncbi.nlm.nih.gov/protein/QII57161.1	Spike glycoprotein	http://www.uniprot.org/uniprot/P0DTC2	Severe acute respiratory syndrome coronavirus 2	http://purl.obolibrary.org/obo/NCBITaxon_2697049	Severe acute respiratory syndrome coronavirus 2	http://purl.obolibrary.org/obo/NCBITaxon_2697049
https://www.iedb.org/epitope/1309534	Linear peptide	NITRFQTLLALHRSYLTPGD			234	253			surface glycoprotein [Severe acute respiratory syndrome coronavirus 2]	http://www.ncbi.nlm.nih.gov/protein/QHD43416.1	Spike glycoprotein	http://www.uniprot.org/uniprot/P0DTC2	Severe acute respiratory syndrome coronavirus 2	http://purl.obolibrary.org/obo/NCBITaxon_2697049	Severe acute respiratory syndrome coronavirus 2	http://purl.obolibrary.org/obo/NCBITaxon_2697049
https://www.iedb.org/epitope/1309535	Linear peptide	NLCPFGEVFNATRFASVYAW			334	353			S protein [Severe acute respiratory syndrome coronavirus 2]	http://www.ncbi.nlm.nih.gov/protein/QII57161.1	Spike glycoprotein	http://www.uniprot.org/uniprot/P0DTC2	Severe acute respiratory syndrome coronavirus 2	http://purl.obolibrary.org/obo/NCBITaxon_2697049	Severe acute respiratory syndrome coronavirus 2	http://purl.obolibrary.org/obo/NCBITaxon_2697049
https://www.iedb.org/epitope/1309536	Linear peptide	NNCTFEYVSQPFLMDLEGKQ			164	183			S protein [Severe acute respiratory syndrome coronavirus 2]	http://www.ncbi.nlm.nih.gov/protein/QII57161.1	Spike glycoprotein	http://www.uniprot.org/uniprot/P0DTC2	Severe acute respiratory syndrome coronavirus 2	http://purl.obolibrary.org/obo/NCBITaxon_2697049	Severe acute respiratory syndrome coronavirus 2	http://purl.obolibrary.org/obo/NCBITaxon_2697049
https://www.iedb.org/epitope/1309541	Linear peptide	NVYADSFVIRGDEVRQIAPG			394	413			Spike glycoprotein	https://www.uniprot.org/uniprot/P0DTC2.1	Spike glycoprotein	http://www.uniprot.org/uniprot/P0DTC2	Severe acute respiratory syndrome coronavirus 2	http://purl.obolibrary.org/obo/NCBITaxon_2697049	Severe acute respiratory syndrome coronavirus 2	http://purl.obolibrary.org/obo/NCBITaxon_2697049
https://www.iedb.org/epitope/1309546	Linear peptide	PFLMDLEGKQGNFKNLREFV			174	193			S protein [Severe acute respiratory syndrome coronavirus 2]	http://www.ncbi.nlm.nih.gov/protein/QII57161.1	Spike glycoprotein	http://www.uniprot.org/uniprot/P0DTC2	Severe acute respiratory syndrome coronavirus 2	http://purl.obolibrary.org/obo/NCBITaxon_2697049	Severe acute respiratory syndrome coronavirus 2	http://purl.obolibrary.org/obo/NCBITaxon_2697049
https://www.iedb.org/epitope/1309553	Linear peptide	PTKLNDLCFTNVYADSFVIR			384	403			S protein [Severe acute respiratory syndrome coronavirus 2]	http://www.ncbi.nlm.nih.gov/protein/QII57161.1	Spike glycoprotein	http://www.uniprot.org/uniprot/P0DTC2	Severe acute respiratory syndrome coronavirus 2	http://purl.obolibrary.org/obo/NCBITaxon_2697049	Severe acute respiratory syndrome coronavirus 2	http://purl.obolibrary.org/obo/NCBITaxon_2697049
https://www.iedb.org/epitope/1309554	Linear peptide	QAGSTPCNGVEGFNCYFPLQ			474	493			S protein [Severe acute respiratory syndrome coronavirus 2]	http://www.ncbi.nlm.nih.gov/protein/QII57161.1	Spike glycoprotein	http://www.uniprot.org/uniprot/P0DTC2	Severe acute respiratory syndrome coronavirus 2	http://purl.obolibrary.org/obo/NCBITaxon_2697049	Severe acute respiratory syndrome coronavirus 2	http://purl.obolibrary.org/obo/NCBITaxon_2697049
https://www.iedb.org/epitope/1309555	Linear peptide	QCVNLTTRTQLPPAYTNSFT			14	33			S protein [Severe acute respiratory syndrome coronavirus 2]	http://www.ncbi.nlm.nih.gov/protein/QII57161.1	Spike glycoprotein	http://www.uniprot.org/uniprot/P0DTC2	Severe acute respiratory syndrome coronavirus 2	http://purl.obolibrary.org/obo/NCBITaxon_2697049	Severe acute respiratory syndrome coronavirus 2	http://purl.obolibrary.org/obo/NCBITaxon_2697049
https://www.iedb.org/epitope/1309556	Linear peptide	QFCNDPFLGVYYHKNNKSWM			134	153			S protein [Severe acute respiratory syndrome coronavirus 2]	http://www.ncbi.nlm.nih.gov/protein/QII57161.1	Spike glycoprotein	http://www.uniprot.org/uniprot/P0DTC2	Severe acute respiratory syndrome coronavirus 2	http://purl.obolibrary.org/obo/NCBITaxon_2697049	Severe acute respiratory syndrome coronavirus 2	http://purl.obolibrary.org/obo/NCBITaxon_2697049
https://www.iedb.org/epitope/1309557	Linear peptide	QFGRDIADTTDAVRDPQTLE			564	583			S protein [Severe acute respiratory syndrome coronavirus 2]	http://www.ncbi.nlm.nih.gov/protein/QII57161.1	Spike glycoprotein	http://www.uniprot.org/uniprot/P0DTC2	Severe acute respiratory syndrome coronavirus 2	http://purl.obolibrary.org/obo/NCBITaxon_2697049	Severe acute respiratory syndrome coronavirus 2	http://purl.obolibrary.org/obo/NCBITaxon_2697049
https://www.iedb.org/epitope/1309558	Linear peptide	QFNSAIGKIQDSLSSTASAL			926	945			S protein [Severe acute respiratory syndrome coronavirus 2]	http://www.ncbi.nlm.nih.gov/protein/QII57161.1	Spike glycoprotein	http://www.uniprot.org/uniprot/P0DTC2	Severe acute respiratory syndrome coronavirus 2	http://purl.obolibrary.org/obo/NCBITaxon_2697049	Severe acute respiratory syndrome coronavirus 2	http://purl.obolibrary.org/obo/NCBITaxon_2697049
https://www.iedb.org/epitope/1309561	Linear peptide	QRNFYEPQIITTDNTFVSGN			1106	1125			S protein [Severe acute respiratory syndrome coronavirus 2]	http://www.ncbi.nlm.nih.gov/protein/QII57161.1	Spike glycoprotein	http://www.uniprot.org/uniprot/P0DTC2	Severe acute respiratory syndrome coronavirus 2	http://purl.obolibrary.org/obo/NCBITaxon_2697049	Severe acute respiratory syndrome coronavirus 2	http://purl.obolibrary.org/obo/NCBITaxon_2697049
https://www.iedb.org/epitope/1309562	Linear peptide	QSKRVDFCGKGYHLMSFPQS			1036	1055			S protein [Severe acute respiratory syndrome coronavirus 2]	http://www.ncbi.nlm.nih.gov/protein/QII57161.1	Spike glycoprotein	http://www.uniprot.org/uniprot/P0DTC2	Severe acute respiratory syndrome coronavirus 2	http://purl.obolibrary.org/obo/NCBITaxon_2697049	Severe acute respiratory syndrome coronavirus 2	http://purl.obolibrary.org/obo/NCBITaxon_2697049
https://www.iedb.org/epitope/1309563	Linear peptide	QTGKIADYNYKLPDDFTGCV			414	433			S protein [Severe acute respiratory syndrome coronavirus 2]	http://www.ncbi.nlm.nih.gov/protein/QII57161.1	Spike glycoprotein	http://www.uniprot.org/uniprot/P0DTC2	Severe acute respiratory syndrome coronavirus 2	http://purl.obolibrary.org/obo/NCBITaxon_2697049	Severe acute respiratory syndrome coronavirus 2	http://purl.obolibrary.org/obo/NCBITaxon_2697049
https://www.iedb.org/epitope/1309564	Linear peptide	QTRAGCLIGAEHVNNSYECD			644	663			S protein [Severe acute respiratory syndrome coronavirus 2]	http://www.ncbi.nlm.nih.gov/protein/QII57161.1	Spike glycoprotein	http://www.uniprot.org/uniprot/P0DTC2	Severe acute respiratory syndrome coronavirus 2	http://purl.obolibrary.org/obo/NCBITaxon_2697049	Severe acute respiratory syndrome coronavirus 2	http://purl.obolibrary.org/obo/NCBITaxon_2697049
https://www.iedb.org/epitope/1309566	Linear peptide	QYGDCLGDIAARDLICAQKF			836	855			S protein [Severe acute respiratory syndrome coronavirus 2]	http://www.ncbi.nlm.nih.gov/protein/QII57161.1	Spike glycoprotein	http://www.uniprot.org/uniprot/P0DTC2	Severe acute respiratory syndrome coronavirus 2	http://purl.obolibrary.org/obo/NCBITaxon_2697049	Severe acute respiratory syndrome coronavirus 2	http://purl.obolibrary.org/obo/NCBITaxon_2697049
https://www.iedb.org/epitope/1309567	Linear peptide	RDLPQGFSALEPLVDLPIGI			214	233			S protein [Severe acute respiratory syndrome coronavirus 2]	http://www.ncbi.nlm.nih.gov/protein/QII57161.1	Spike glycoprotein	http://www.uniprot.org/uniprot/P0DTC2	Severe acute respiratory syndrome coronavirus 2	http://purl.obolibrary.org/obo/NCBITaxon_2697049	Severe acute respiratory syndrome coronavirus 2	http://purl.obolibrary.org/obo/NCBITaxon_2697049
https://www.iedb.org/epitope/1309570	Linear peptide	RGVYYPDKVFRSSVLHSTQD			34	53			S protein [Severe acute respiratory syndrome coronavirus 2]	http://www.ncbi.nlm.nih.gov/protein/QII57161.1	Spike glycoprotein	http://www.uniprot.org/uniprot/P0DTC2	Severe acute respiratory syndrome coronavirus 2	http://purl.obolibrary.org/obo/NCBITaxon_2697049	Severe acute respiratory syndrome coronavirus 2	http://purl.obolibrary.org/obo/NCBITaxon_2697049
https://www.iedb.org/epitope/1309573	Linear peptide	RLFRKSNLKPFERDISTEIY			454	473			Spike glycoprotein	https://www.uniprot.org/uniprot/P0DTC2.1	Spike glycoprotein	http://www.uniprot.org/uniprot/P0DTC2	Severe acute respiratory syndrome coronavirus 2	http://purl.obolibrary.org/obo/NCBITaxon_2697049	Severe acute respiratory syndrome coronavirus 2	http://purl.obolibrary.org/obo/NCBITaxon_2697049
https://www.iedb.org/epitope/1309574	Linear peptide	RSSVLHSTQDLFLPFFSNVT			44	63			S protein [Severe acute respiratory syndrome coronavirus 2]	http://www.ncbi.nlm.nih.gov/protein/QII57161.1	Spike glycoprotein	http://www.uniprot.org/uniprot/P0DTC2	Severe acute respiratory syndrome coronavirus 2	http://purl.obolibrary.org/obo/NCBITaxon_2697049	Severe acute respiratory syndrome coronavirus 2	http://purl.obolibrary.org/obo/NCBITaxon_2697049
https://www.iedb.org/epitope/1309576	Linear peptide	RVYSTGSNVFQTRAGCLIGA			634	653			S protein [Severe acute respiratory syndrome coronavirus 2]	http://www.ncbi.nlm.nih.gov/protein/QII57161.1	Spike glycoprotein	http://www.uniprot.org/uniprot/P0DTC2	Severe acute respiratory syndrome coronavirus 2	http://purl.obolibrary.org/obo/NCBITaxon_2697049	Severe acute respiratory syndrome coronavirus 2	http://purl.obolibrary.org/obo/NCBITaxon_2697049
https://www.iedb.org/epitope/1309577	Linear peptide	SFELLHAPATVCGPKKSTNL			514	533			S protein [Severe acute respiratory syndrome coronavirus 2]	http://www.ncbi.nlm.nih.gov/protein/QII57161.1	Spike glycoprotein	http://www.uniprot.org/uniprot/P0DTC2	Severe acute respiratory syndrome coronavirus 2	http://purl.obolibrary.org/obo/NCBITaxon_2697049	Severe acute respiratory syndrome coronavirus 2	http://purl.obolibrary.org/obo/NCBITaxon_2697049
https://www.iedb.org/epitope/1309578	Linear peptide	SFIEDLLFNKVTLADAGFIK			816	835			surface glycoprotein [Severe acute respiratory syndrome coronavirus 2]	http://www.ncbi.nlm.nih.gov/protein/YP_009724390.1	Spike glycoprotein	http://www.uniprot.org/uniprot/P0DTC2	Severe acute respiratory syndrome coronavirus 2	http://purl.obolibrary.org/obo/NCBITaxon_2697049	Severe acute respiratory syndrome coronavirus 2	http://purl.obolibrary.org/obo/NCBITaxon_2697049
https://www.iedb.org/epitope/1309581	Linear peptide	SLIDLQELGKYEQYIKWPWY			1196	1215			S protein [Severe acute respiratory syndrome coronavirus 2]	http://www.ncbi.nlm.nih.gov/protein/QII57161.1	Spike glycoprotein	http://www.uniprot.org/uniprot/P0DTC2	Severe acute respiratory syndrome coronavirus 2	http://purl.obolibrary.org/obo/NCBITaxon_2697049	Severe acute respiratory syndrome coronavirus 2	http://purl.obolibrary.org/obo/NCBITaxon_2697049
https://www.iedb.org/epitope/1309585	Linear peptide	SSSGWTAGAAAYYVGYLQPR			254	273			S protein [Severe acute respiratory syndrome coronavirus 2]	http://www.ncbi.nlm.nih.gov/protein/QII57161.1	Spike glycoprotein	http://www.uniprot.org/uniprot/P0DTC2	Severe acute respiratory syndrome coronavirus 2	http://purl.obolibrary.org/obo/NCBITaxon_2697049	Severe acute respiratory syndrome coronavirus 2	http://purl.obolibrary.org/obo/NCBITaxon_2697049
https://www.iedb.org/epitope/1309586	Linear peptide	STECSNLLLQYGSFCTQLNR			746	765			S protein [Severe acute respiratory syndrome coronavirus 2]	http://www.ncbi.nlm.nih.gov/protein/QII57161.1	Spike glycoprotein	http://www.uniprot.org/uniprot/P0DTC2	Severe acute respiratory syndrome coronavirus 2	http://purl.obolibrary.org/obo/NCBITaxon_2697049	Severe acute respiratory syndrome coronavirus 2	http://purl.obolibrary.org/obo/NCBITaxon_2697049
https://www.iedb.org/epitope/1309587	Linear peptide	STEKSNIIRGWIFGTTLDSK			94	113			S protein [Severe acute respiratory syndrome coronavirus 2]	http://www.ncbi.nlm.nih.gov/protein/QII57161.1	Spike glycoprotein	http://www.uniprot.org/uniprot/P0DTC2	Severe acute respiratory syndrome coronavirus 2	http://purl.obolibrary.org/obo/NCBITaxon_2697049	Severe acute respiratory syndrome coronavirus 2	http://purl.obolibrary.org/obo/NCBITaxon_2697049
https://www.iedb.org/epitope/1309589	Linear peptide	SYGFQPTNGVGYQPYRVVVL			494	513			S protein [Severe acute respiratory syndrome coronavirus 2]	http://www.ncbi.nlm.nih.gov/protein/QII57161.1	Spike glycoprotein	http://www.uniprot.org/uniprot/P0DTC2	Severe acute respiratory syndrome coronavirus 2	http://purl.obolibrary.org/obo/NCBITaxon_2697049	Severe acute respiratory syndrome coronavirus 2	http://purl.obolibrary.org/obo/NCBITaxon_2697049
https://www.iedb.org/epitope/1309592	Linear peptide	TFLLKYNENGTITDAVDCAL			274	293			S protein [Severe acute respiratory syndrome coronavirus 2]	http://www.ncbi.nlm.nih.gov/protein/QII57161.1	Spike glycoprotein	http://www.uniprot.org/uniprot/P0DTC2	Severe acute respiratory syndrome coronavirus 2	http://purl.obolibrary.org/obo/NCBITaxon_2697049	Severe acute respiratory syndrome coronavirus 2	http://purl.obolibrary.org/obo/NCBITaxon_2697049
https://www.iedb.org/epitope/1309593	Linear peptide	TITDAVDCALDPLSETKCTL			284	303			S protein [Severe acute respiratory syndrome coronavirus 2]	http://www.ncbi.nlm.nih.gov/protein/QII57161.1	Spike glycoprotein	http://www.uniprot.org/uniprot/P0DTC2	Severe acute respiratory syndrome coronavirus 2	http://purl.obolibrary.org/obo/NCBITaxon_2697049	Severe acute respiratory syndrome coronavirus 2	http://purl.obolibrary.org/obo/NCBITaxon_2697049
https://www.iedb.org/epitope/1309595	Linear peptide	TNFTISVTTEILPVSMTKTS			716	735			S protein [Severe acute respiratory syndrome coronavirus 2]	http://www.ncbi.nlm.nih.gov/protein/QII57161.1	Spike glycoprotein	http://www.uniprot.org/uniprot/P0DTC2	Severe acute respiratory syndrome coronavirus 2	http://purl.obolibrary.org/obo/NCBITaxon_2697049	Severe acute respiratory syndrome coronavirus 2	http://purl.obolibrary.org/obo/NCBITaxon_2697049
https://www.iedb.org/epitope/1309596	Linear peptide	TSNQVAVLYQDVNCTEVPVA			604	623			S protein [Severe acute respiratory syndrome coronavirus 2]	http://www.ncbi.nlm.nih.gov/protein/QII57161.1	Spike glycoprotein	http://www.uniprot.org/uniprot/P0DTC2	Severe acute respiratory syndrome coronavirus 2	http://purl.obolibrary.org/obo/NCBITaxon_2697049	Severe acute respiratory syndrome coronavirus 2	http://purl.obolibrary.org/obo/NCBITaxon_2697049
https://www.iedb.org/epitope/1309597	Linear peptide	TTAPAICHDGKAHFPREGVF			1076	1095			S protein [Severe acute respiratory syndrome coronavirus 2]	http://www.ncbi.nlm.nih.gov/protein/QII57161.1	Spike glycoprotein	http://www.uniprot.org/uniprot/P0DTC2	Severe acute respiratory syndrome coronavirus 2	http://purl.obolibrary.org/obo/NCBITaxon_2697049	Severe acute respiratory syndrome coronavirus 2	http://purl.obolibrary.org/obo/NCBITaxon_2697049
https://www.iedb.org/epitope/1309598	Linear peptide	TVYDPLQPELDSFKEELDKY			1136	1155			S protein [Severe acute respiratory syndrome coronavirus 2]	http://www.ncbi.nlm.nih.gov/protein/QII57161.1	Spike glycoprotein	http://www.uniprot.org/uniprot/P0DTC2	Severe acute respiratory syndrome coronavirus 2	http://purl.obolibrary.org/obo/NCBITaxon_2697049	Severe acute respiratory syndrome coronavirus 2	http://purl.obolibrary.org/obo/NCBITaxon_2697049
https://www.iedb.org/epitope/1309599	Linear peptide	TYVPAQEKNFTTAPAICHDG			1066	1085			S protein [Severe acute respiratory syndrome coronavirus 2]	http://www.ncbi.nlm.nih.gov/protein/QII57161.1	Spike glycoprotein	http://www.uniprot.org/uniprot/P0DTC2	Severe acute respiratory syndrome coronavirus 2	http://purl.obolibrary.org/obo/NCBITaxon_2697049	Severe acute respiratory syndrome coronavirus 2	http://purl.obolibrary.org/obo/NCBITaxon_2697049
https://www.iedb.org/epitope/1309600	Linear peptide	TYVTQQLIRAAEIRASANLA			1006	1025			S protein [Severe acute respiratory syndrome coronavirus 2]	http://www.ncbi.nlm.nih.gov/protein/QII57161.1	Spike glycoprotein	http://www.uniprot.org/uniprot/P0DTC2	Severe acute respiratory syndrome coronavirus 2	http://purl.obolibrary.org/obo/NCBITaxon_2697049	Severe acute respiratory syndrome coronavirus 2	http://purl.obolibrary.org/obo/NCBITaxon_2697049
https://www.iedb.org/epitope/1309602	Linear peptide	VCGPKKSTNLVKNKCVNFNF			524	543			S protein [Severe acute respiratory syndrome coronavirus 2]	http://www.ncbi.nlm.nih.gov/protein/QII57161.1	Spike glycoprotein	http://www.uniprot.org/uniprot/P0DTC2	Severe acute respiratory syndrome coronavirus 2	http://purl.obolibrary.org/obo/NCBITaxon_2697049	Severe acute respiratory syndrome coronavirus 2	http://purl.obolibrary.org/obo/NCBITaxon_2697049
https://www.iedb.org/epitope/1309603	Linear peptide	VKNKCVNFNFNGLTGTGVLT			534	553			S protein [Severe acute respiratory syndrome coronavirus 2]	http://www.ncbi.nlm.nih.gov/protein/QII57161.1	Spike glycoprotein	http://www.uniprot.org/uniprot/P0DTC2	Severe acute respiratory syndrome coronavirus 2	http://purl.obolibrary.org/obo/NCBITaxon_2697049	Severe acute respiratory syndrome coronavirus 2	http://purl.obolibrary.org/obo/NCBITaxon_2697049
https://www.iedb.org/epitope/1309605	Linear peptide	VSNGTHWFVTQRNFYEPQII			1096	1115			S protein [Severe acute respiratory syndrome coronavirus 2]	http://www.ncbi.nlm.nih.gov/protein/QII57161.1	Spike glycoprotein	http://www.uniprot.org/uniprot/P0DTC2	Severe acute respiratory syndrome coronavirus 2	http://purl.obolibrary.org/obo/NCBITaxon_2697049	Severe acute respiratory syndrome coronavirus 2	http://purl.obolibrary.org/obo/NCBITaxon_2697049
https://www.iedb.org/epitope/1309606	Linear peptide	VTLADAGFIKQYGDCLGDIA			826	845			S protein [Severe acute respiratory syndrome coronavirus 2]	http://www.ncbi.nlm.nih.gov/protein/QII57161.1	Spike glycoprotein	http://www.uniprot.org/uniprot/P0DTC2	Severe acute respiratory syndrome coronavirus 2	http://purl.obolibrary.org/obo/NCBITaxon_2697049	Severe acute respiratory syndrome coronavirus 2	http://purl.obolibrary.org/obo/NCBITaxon_2697049
https://www.iedb.org/epitope/1309608	Linear peptide	VVNIQKEIDRLNEVAKNLNE			1176	1195			S protein [Severe acute respiratory syndrome coronavirus 2]	http://www.ncbi.nlm.nih.gov/protein/QII57161.1	Spike glycoprotein	http://www.uniprot.org/uniprot/P0DTC2	Severe acute respiratory syndrome coronavirus 2	http://purl.obolibrary.org/obo/NCBITaxon_2697049	Severe acute respiratory syndrome coronavirus 2	http://purl.obolibrary.org/obo/NCBITaxon_2697049
https://www.iedb.org/epitope/1309611	Linear peptide	WFHAIHVSGTNGTKRFDNPV			64	83			S protein [Severe acute respiratory syndrome coronavirus 2]	http://www.ncbi.nlm.nih.gov/protein/QII57161.1	Spike glycoprotein	http://www.uniprot.org/uniprot/P0DTC2	Severe acute respiratory syndrome coronavirus 2	http://purl.obolibrary.org/obo/NCBITaxon_2697049	Severe acute respiratory syndrome coronavirus 2	http://purl.obolibrary.org/obo/NCBITaxon_2697049
https://www.iedb.org/epitope/1309616	Linear peptide	YEQYIKWPWYIWLGFIAGLI			1206	1225			S protein [Severe acute respiratory syndrome coronavirus 2]	http://www.ncbi.nlm.nih.gov/protein/QII57161.1	Spike glycoprotein	http://www.uniprot.org/uniprot/P0DTC2	Severe acute respiratory syndrome coronavirus 2	http://purl.obolibrary.org/obo/NCBITaxon_2697049	Severe acute respiratory syndrome coronavirus 2	http://purl.obolibrary.org/obo/NCBITaxon_2697049
https://www.iedb.org/epitope/1309617	Linear peptide	YGSFCTQLNRALTGIAVEQD			756	775			S protein [Severe acute respiratory syndrome coronavirus 2]	http://www.ncbi.nlm.nih.gov/protein/QII57161.1	Spike glycoprotein	http://www.uniprot.org/uniprot/P0DTC2	Severe acute respiratory syndrome coronavirus 2	http://purl.obolibrary.org/obo/NCBITaxon_2697049	Severe acute respiratory syndrome coronavirus 2	http://purl.obolibrary.org/obo/NCBITaxon_2697049
https://www.iedb.org/epitope/1309621	Linear peptide	YSKHTPINLVRDLPQGFSAL			204	223			S protein [Severe acute respiratory syndrome coronavirus 2]	http://www.ncbi.nlm.nih.gov/protein/QII57161.1	Spike glycoprotein	http://www.uniprot.org/uniprot/P0DTC2	Severe acute respiratory syndrome coronavirus 2	http://purl.obolibrary.org/obo/NCBITaxon_2697049	Severe acute respiratory syndrome coronavirus 2	http://purl.obolibrary.org/obo/NCBITaxon_2697049
https://www.iedb.org/epitope/1309624	Linear peptide	YYHKNNKSWMESEFRVYSSA			144	163			S protein [Severe acute respiratory syndrome coronavirus 2]	http://www.ncbi.nlm.nih.gov/protein/QII57161.1	Spike glycoprotein	http://www.uniprot.org/uniprot/P0DTC2	Severe acute respiratory syndrome coronavirus 2	http://purl.obolibrary.org/obo/NCBITaxon_2697049	Severe acute respiratory syndrome coronavirus 2	http://purl.obolibrary.org/obo/NCBITaxon_2697049
https://www.iedb.org/epitope/1309656	Linear peptide	AAYYVGYL			263	270			Spike glycoprotein	https://www.uniprot.org/uniprot/P0DTC2.1	Spike glycoprotein	http://www.uniprot.org/uniprot/P0DTC2	Severe acute respiratory syndrome coronavirus 2	http://purl.obolibrary.org/obo/NCBITaxon_2697049	Severe acute respiratory syndrome coronavirus 2	http://purl.obolibrary.org/obo/NCBITaxon_2697049
https://www.iedb.org/epitope/1309673	Linear peptide	AYYVGYLQP			264	272			surface glycoprotein [Severe acute respiratory syndrome coronavirus 2]	http://www.ncbi.nlm.nih.gov/protein/QNO61079.1	Spike glycoprotein	http://www.uniprot.org/uniprot/P0DTC2	Severe acute respiratory syndrome coronavirus 2 USA-WA1/2020		Severe acute respiratory syndrome coronavirus 2	http://purl.obolibrary.org/obo/NCBITaxon_2697049
https://www.iedb.org/epitope/1309756	Linear peptide	GKYEQYIKW			1204	1212			Spike glycoprotein	https://www.uniprot.org/uniprot/P0DTC2.1	Spike glycoprotein	http://www.uniprot.org/uniprot/P0DTC2	Severe acute respiratory syndrome coronavirus 2 USA-WA1/2020		Severe acute respiratory syndrome coronavirus 2	http://purl.obolibrary.org/obo/NCBITaxon_2697049
https://www.iedb.org/epitope/1309779	Linear peptide	IIAYTMSL			692	699			surface glycoprotein [Severe acute respiratory syndrome coronavirus 2]	http://www.ncbi.nlm.nih.gov/protein/QNN95089.1	Spike glycoprotein	http://www.uniprot.org/uniprot/P0DTC2	Severe acute respiratory syndrome coronavirus 2 USA-WA1/2020		Severe acute respiratory syndrome coronavirus 2	http://purl.obolibrary.org/obo/NCBITaxon_2697049
https://www.iedb.org/epitope/1309783	Linear peptide	INASVVNIQKEIDRLNEV			1172	1189			surface glycoprotein [Severe acute respiratory syndrome coronavirus 2]	http://www.ncbi.nlm.nih.gov/protein/YP_009724390.1	Spike glycoprotein	http://www.uniprot.org/uniprot/P0DTC2	Severe acute respiratory syndrome coronavirus 2	http://purl.obolibrary.org/obo/NCBITaxon_2697049	Severe acute respiratory syndrome coronavirus 2	http://purl.obolibrary.org/obo/NCBITaxon_2697049
https://www.iedb.org/epitope/1309824	Linear peptide	KRFDNPVL			77	84			surface glycoprotein [Severe acute respiratory syndrome coronavirus 2]	http://www.ncbi.nlm.nih.gov/protein/QNO97727.1	Spike glycoprotein	http://www.uniprot.org/uniprot/P0DTC2	Severe acute respiratory syndrome coronavirus 2 USA-WA1/2020		Severe acute respiratory syndrome coronavirus 2	http://purl.obolibrary.org/obo/NCBITaxon_2697049
https://www.iedb.org/epitope/1309829	Linear peptide	KYEQYIKWP			1205	1213			surface glycoprotein [Severe acute respiratory syndrome coronavirus 2]	http://www.ncbi.nlm.nih.gov/protein/YP_009724390.1	Spike glycoprotein	http://www.uniprot.org/uniprot/P0DTC2	Severe acute respiratory syndrome coronavirus 2	http://purl.obolibrary.org/obo/NCBITaxon_2697049	Severe acute respiratory syndrome coronavirus 2	http://purl.obolibrary.org/obo/NCBITaxon_2697049
https://www.iedb.org/epitope/1309847	Linear peptide	LGKYEQYIKWPWYVWLGF			1185	1202			S protein	http://www.ncbi.nlm.nih.gov/protein/AAP13441.1	Spike glycoprotein	http://www.uniprot.org/uniprot/P59594	SARS coronavirus Urbani	http://purl.obolibrary.org/obo/NCBITaxon_228330	SARS-CoV1	https://ontology.iedb.org/taxon/10002316
https://www.iedb.org/epitope/1309870	Linear peptide	LSFELLHA			513	520			surface glycoprotein [Severe acute respiratory syndrome coronavirus 2]	http://www.ncbi.nlm.nih.gov/protein/QNO61079.1	Spike glycoprotein	http://www.uniprot.org/uniprot/P0DTC2	Severe acute respiratory syndrome coronavirus 2 USA-WA1/2020		Severe acute respiratory syndrome coronavirus 2	http://purl.obolibrary.org/obo/NCBITaxon_2697049
https://www.iedb.org/epitope/1309908	Linear peptide	NSYECDIP			667	674			surface glycoprotein, partial [Severe acute respiratory syndrome coronavirus 2]	http://www.ncbi.nlm.nih.gov/protein/CAD0240757.1	Spike glycoprotein	http://www.uniprot.org/uniprot/P0DTC2	Severe acute respiratory syndrome coronavirus 2 USA-WA1/2020		Severe acute respiratory syndrome coronavirus 2	http://purl.obolibrary.org/obo/NCBITaxon_2697049
https://www.iedb.org/epitope/1309913	Linear peptide	PFAMQMAYRFNGIGV			897	911			Spike glycoprotein	https://www.uniprot.org/uniprot/P0DTC2.1	Spike glycoprotein	http://www.uniprot.org/uniprot/P0DTC2	Severe acute respiratory syndrome coronavirus 2	http://purl.obolibrary.org/obo/NCBITaxon_2697049	Severe acute respiratory syndrome coronavirus 2	http://purl.obolibrary.org/obo/NCBITaxon_2697049
https://www.iedb.org/epitope/1309917	Linear peptide	PLKPTKRSFIEDLLFNKV			791	808			spike glycoprotein [SARS coronavirus Tor2]	http://www.ncbi.nlm.nih.gov/protein/YP_009825051.1	Spike glycoprotein	http://www.uniprot.org/uniprot/P59594	SARS coronavirus Tor2	http://purl.obolibrary.org/obo/NCBITaxon_227984	SARS-CoV1	https://ontology.iedb.org/taxon/10002316
https://www.iedb.org/epitope/1309938	Linear peptide	RASANLAATKMSECVL			1019	1034			surface glycoprotein [Severe acute respiratory syndrome coronavirus 2]	http://www.ncbi.nlm.nih.gov/protein/YP_009724390.1	Spike glycoprotein	http://www.uniprot.org/uniprot/P0DTC2	Severe acute respiratory syndrome coronavirus 2	http://purl.obolibrary.org/obo/NCBITaxon_2697049	Severe acute respiratory syndrome coronavirus 2	http://purl.obolibrary.org/obo/NCBITaxon_2697049
https://www.iedb.org/epitope/1309940	Linear peptide	RLITGRLQSLQTYVTQQL			995	1012			surface glycoprotein [Severe acute respiratory syndrome coronavirus 2]	http://www.ncbi.nlm.nih.gov/protein/QHD43416.1	Spike glycoprotein	http://www.uniprot.org/uniprot/P0DTC2	Severe acute respiratory syndrome coronavirus 2	http://purl.obolibrary.org/obo/NCBITaxon_2697049	Severe acute respiratory syndrome coronavirus 2	http://purl.obolibrary.org/obo/NCBITaxon_2697049
https://www.iedb.org/epitope/1309975	Linear peptide	TAGWTFGAGAALQIPFAM			865	882			S protein	http://www.ncbi.nlm.nih.gov/protein/AAP13441.1	Spike glycoprotein	http://www.uniprot.org/uniprot/P59594	SARS coronavirus Urbani	http://purl.obolibrary.org/obo/NCBITaxon_228330	SARS-CoV1	https://ontology.iedb.org/taxon/10002316
https://www.iedb.org/epitope/1309994	Linear peptide	VNFNFNGLT			539	547			Spike glycoprotein	https://www.uniprot.org/uniprot/P0DTC2.1	Spike glycoprotein	http://www.uniprot.org/uniprot/P0DTC2	Severe acute respiratory syndrome coronavirus 2 USA-WA1/2020		Severe acute respiratory syndrome coronavirus 2	http://purl.obolibrary.org/obo/NCBITaxon_2697049
https://www.iedb.org/epitope/1309995	Linear peptide	VNNSYECD			665	672			surface glycoprotein, partial [Severe acute respiratory syndrome coronavirus 2]	http://www.ncbi.nlm.nih.gov/protein/CAD0240757.1	Spike glycoprotein	http://www.uniprot.org/uniprot/P0DTC2	Severe acute respiratory syndrome coronavirus 2 USA-WA1/2020		Severe acute respiratory syndrome coronavirus 2	http://purl.obolibrary.org/obo/NCBITaxon_2697049
https://www.iedb.org/epitope/1309996	Linear peptide	VNNSYECDI			665	673			surface glycoprotein, partial [Severe acute respiratory syndrome coronavirus 2]	http://www.ncbi.nlm.nih.gov/protein/CAD0240757.1	Spike glycoprotein	http://www.uniprot.org/uniprot/P0DTC2	Severe acute respiratory syndrome coronavirus 2 USA-WA1/2020		Severe acute respiratory syndrome coronavirus 2	http://purl.obolibrary.org/obo/NCBITaxon_2697049
https://www.iedb.org/epitope/1310002	Linear peptide	VVLSFELL			511	518			Spike glycoprotein	https://www.uniprot.org/uniprot/P0DTC2.1	Spike glycoprotein	http://www.uniprot.org/uniprot/P0DTC2	Severe acute respiratory syndrome coronavirus 2 USA-WA1/2020		Severe acute respiratory syndrome coronavirus 2	http://purl.obolibrary.org/obo/NCBITaxon_2697049
https://www.iedb.org/epitope/1310003	Linear peptide	VVLSFELLH			511	519			surface glycoprotein [Severe acute respiratory syndrome coronavirus 2]	http://www.ncbi.nlm.nih.gov/protein/QNO61079.1	Spike glycoprotein	http://www.uniprot.org/uniprot/P0DTC2	Severe acute respiratory syndrome coronavirus 2 USA-WA1/2020		Severe acute respiratory syndrome coronavirus 2	http://purl.obolibrary.org/obo/NCBITaxon_2697049
https://www.iedb.org/epitope/1310011	Linear peptide	YICGDSTECANLLLQY			723	738			E2 glycoprotein precursor	http://www.ncbi.nlm.nih.gov/protein/NP_828851.1	Spike glycoprotein	http://www.uniprot.org/uniprot/P59594	SARS coronavirus Tor2	http://purl.obolibrary.org/obo/NCBITaxon_227984	SARS-CoV1	https://ontology.iedb.org/taxon/10002316
https://www.iedb.org/epitope/1310252	Linear peptide	ADQLTPTWRVYSTGS			626	640			Spike glycoprotein	https://www.uniprot.org/uniprot/P0DTC2.1	Spike glycoprotein	http://www.uniprot.org/uniprot/P0DTC2	Severe acute respiratory syndrome coronavirus 2	http://purl.obolibrary.org/obo/NCBITaxon_2697049	Severe acute respiratory syndrome coronavirus 2	http://purl.obolibrary.org/obo/NCBITaxon_2697049
https://www.iedb.org/epitope/1310253	Linear peptide	AEIRASANLAATKMS			1016	1030			Spike glycoprotein	https://www.uniprot.org/uniprot/P0DTC2.1	Spike glycoprotein	http://www.uniprot.org/uniprot/P0DTC2	Severe acute respiratory syndrome coronavirus 2	http://purl.obolibrary.org/obo/NCBITaxon_2697049	Severe acute respiratory syndrome coronavirus 2	http://purl.obolibrary.org/obo/NCBITaxon_2697049
https://www.iedb.org/epitope/1310254	Linear peptide	AENSVAYSNNSIAIP			701	715			Spike glycoprotein	https://www.uniprot.org/uniprot/P0DTC2.1	Spike glycoprotein	http://www.uniprot.org/uniprot/P0DTC2	Severe acute respiratory syndrome coronavirus 2	http://purl.obolibrary.org/obo/NCBITaxon_2697049	Severe acute respiratory syndrome coronavirus 2	http://purl.obolibrary.org/obo/NCBITaxon_2697049
https://www.iedb.org/epitope/1310259	Linear peptide	AGFIKQYGDCLGDIA			831	845			surface glycoprotein [Severe acute respiratory syndrome coronavirus 2]	http://www.ncbi.nlm.nih.gov/protein/YP_009724390.1	Spike glycoprotein	http://www.uniprot.org/uniprot/P0DTC2	Severe acute respiratory syndrome coronavirus 2	http://purl.obolibrary.org/obo/NCBITaxon_2697049	Severe acute respiratory syndrome coronavirus 2	http://purl.obolibrary.org/obo/NCBITaxon_2697049
https://www.iedb.org/epitope/1310271	Linear peptide	ALLAGTITSGWTFGA			876	890			Spike glycoprotein	https://www.uniprot.org/uniprot/P0DTC2.1	Spike glycoprotein	http://www.uniprot.org/uniprot/P0DTC2	Severe acute respiratory syndrome coronavirus 2	http://purl.obolibrary.org/obo/NCBITaxon_2697049	Severe acute respiratory syndrome coronavirus 2	http://purl.obolibrary.org/obo/NCBITaxon_2697049
https://www.iedb.org/epitope/1310274	Linear peptide	ALTGIAVEQDKNTQE			766	780			Spike glycoprotein	https://www.uniprot.org/uniprot/P0DTC2.1	Spike glycoprotein	http://www.uniprot.org/uniprot/P0DTC2	Severe acute respiratory syndrome coronavirus 2	http://purl.obolibrary.org/obo/NCBITaxon_2697049	Severe acute respiratory syndrome coronavirus 2	http://purl.obolibrary.org/obo/NCBITaxon_2697049
https://www.iedb.org/epitope/1310279	Linear peptide	APGQTGKIADYNYKL			411	425			surface glycoprotein [Severe acute respiratory syndrome coronavirus 2]	http://www.ncbi.nlm.nih.gov/protein/QHD43416.1	Spike glycoprotein	http://www.uniprot.org/uniprot/P0DTC2	Severe acute respiratory syndrome coronavirus 2 Wuhan/Hu-1/2019		Severe acute respiratory syndrome coronavirus 2	http://purl.obolibrary.org/obo/NCBITaxon_2697049
https://www.iedb.org/epitope/1310281	Linear peptide	APHGVVFLHVTYVPA			1056	1070			surface glycoprotein [Severe acute respiratory syndrome coronavirus 2]	http://www.ncbi.nlm.nih.gov/protein/QHD43416.1	Spike glycoprotein	http://www.uniprot.org/uniprot/P0DTC2	Severe acute respiratory syndrome coronavirus 2	http://purl.obolibrary.org/obo/NCBITaxon_2697049	Severe acute respiratory syndrome coronavirus 2	http://purl.obolibrary.org/obo/NCBITaxon_2697049
https://www.iedb.org/epitope/1310282	Linear peptide	AQALNTLVKQLSSNF			956	970			Spike glycoprotein	https://www.uniprot.org/uniprot/P0DTC2.1	Spike glycoprotein	http://www.uniprot.org/uniprot/P0DTC2	Severe acute respiratory syndrome coronavirus 2	http://purl.obolibrary.org/obo/NCBITaxon_2697049	Severe acute respiratory syndrome coronavirus 2	http://purl.obolibrary.org/obo/NCBITaxon_2697049
https://www.iedb.org/epitope/1310284	Linear peptide	ARDLICAQKFNGLTV			846	860			Spike glycoprotein	https://www.uniprot.org/uniprot/P0DTC2.1	Spike glycoprotein	http://www.uniprot.org/uniprot/P0DTC2	Severe acute respiratory syndrome coronavirus 2	http://purl.obolibrary.org/obo/NCBITaxon_2697049	Severe acute respiratory syndrome coronavirus 2	http://purl.obolibrary.org/obo/NCBITaxon_2697049
https://www.iedb.org/epitope/1310294	Linear peptide	ATKMSECVLGQSKRV			1026	1040			Spike glycoprotein	https://www.uniprot.org/uniprot/P0DTC2.1	Spike glycoprotein	http://www.uniprot.org/uniprot/P0DTC2	Severe acute respiratory syndrome coronavirus 2	http://purl.obolibrary.org/obo/NCBITaxon_2697049	Severe acute respiratory syndrome coronavirus 2	http://purl.obolibrary.org/obo/NCBITaxon_2697049
https://www.iedb.org/epitope/1310295	Linear peptide	AVEQDKNTQEVFAQV			771	785			Spike glycoprotein	https://www.uniprot.org/uniprot/P0DTC2.1	Spike glycoprotein	http://www.uniprot.org/uniprot/P0DTC2	Severe acute respiratory syndrome coronavirus 2	http://purl.obolibrary.org/obo/NCBITaxon_2697049	Severe acute respiratory syndrome coronavirus 2	http://purl.obolibrary.org/obo/NCBITaxon_2697049
https://www.iedb.org/epitope/1310300	Linear peptide	AYSNNSIAIPTNFTI			706	720			Spike glycoprotein	https://www.uniprot.org/uniprot/P0DTC2.1	Spike glycoprotein	http://www.uniprot.org/uniprot/P0DTC2	Severe acute respiratory syndrome coronavirus 2	http://purl.obolibrary.org/obo/NCBITaxon_2697049	Severe acute respiratory syndrome coronavirus 2	http://purl.obolibrary.org/obo/NCBITaxon_2697049
https://www.iedb.org/epitope/1310302	Linear peptide	CALDPLSETKCTLKS			291	305			Spike glycoprotein	https://www.uniprot.org/uniprot/P0DTC2.1	Spike glycoprotein	http://www.uniprot.org/uniprot/P0DTC2	Severe acute respiratory syndrome coronavirus 2	http://purl.obolibrary.org/obo/NCBITaxon_2697049	Severe acute respiratory syndrome coronavirus 2	http://purl.obolibrary.org/obo/NCBITaxon_2697049
https://www.iedb.org/epitope/1310303	Linear peptide	CAQKFNGLTVLPPLL			851	865			surface glycoprotein [Severe acute respiratory syndrome coronavirus 2]	http://www.ncbi.nlm.nih.gov/protein/QKE11719.1	Spike glycoprotein	http://www.uniprot.org/uniprot/P0DTC2	Severe acute respiratory syndrome coronavirus 2	http://purl.obolibrary.org/obo/NCBITaxon_2697049	Severe acute respiratory syndrome coronavirus 2	http://purl.obolibrary.org/obo/NCBITaxon_2697049
https://www.iedb.org/epitope/1310304	Linear peptide	CASYQTQTNSPRRAR			671	685			Spike glycoprotein	https://www.uniprot.org/uniprot/P0DTC2.1	Spike glycoprotein	http://www.uniprot.org/uniprot/P0DTC2	Severe acute respiratory syndrome coronavirus 2	http://purl.obolibrary.org/obo/NCBITaxon_2697049	Severe acute respiratory syndrome coronavirus 2	http://purl.obolibrary.org/obo/NCBITaxon_2697049
https://www.iedb.org/epitope/1310305	Linear peptide	CDVVIGIVNNTVYDP			1126	1140			surface glycoprotein [Severe acute respiratory syndrome coronavirus 2]	http://www.ncbi.nlm.nih.gov/protein/YP_009724390.1	Spike glycoprotein	http://www.uniprot.org/uniprot/P0DTC2	Severe acute respiratory syndrome coronavirus 2 Wuhan/Hu-1/2019		Severe acute respiratory syndrome coronavirus 2	http://purl.obolibrary.org/obo/NCBITaxon_2697049
https://www.iedb.org/epitope/1310306	Linear peptide	CEFQFCNDPFLGVYY			131	145			Spike glycoprotein	https://www.uniprot.org/uniprot/P0DTC2.1	Spike glycoprotein	http://www.uniprot.org/uniprot/P0DTC2	Severe acute respiratory syndrome coronavirus 2	http://purl.obolibrary.org/obo/NCBITaxon_2697049	Severe acute respiratory syndrome coronavirus 2	http://purl.obolibrary.org/obo/NCBITaxon_2697049
https://www.iedb.org/epitope/1310311	Linear peptide	CNDPFLGVYYHKNNK			136	150			Spike glycoprotein	https://www.uniprot.org/uniprot/P0DTC2.1	Spike glycoprotein	http://www.uniprot.org/uniprot/P0DTC2	Severe acute respiratory syndrome coronavirus 2	http://purl.obolibrary.org/obo/NCBITaxon_2697049	Severe acute respiratory syndrome coronavirus 2	http://purl.obolibrary.org/obo/NCBITaxon_2697049
https://www.iedb.org/epitope/1310312	Linear peptide	CPFGEVFNATRFASV			336	350			Spike glycoprotein	https://www.uniprot.org/uniprot/P0DTC2.1	Spike glycoprotein	http://www.uniprot.org/uniprot/P0DTC2	Severe acute respiratory syndrome coronavirus 2	http://purl.obolibrary.org/obo/NCBITaxon_2697049	Severe acute respiratory syndrome coronavirus 2	http://purl.obolibrary.org/obo/NCBITaxon_2697049
https://www.iedb.org/epitope/1310326	Linear peptide	DFCGKGYHLMSFPQS			1041	1055			Spike glycoprotein	https://www.uniprot.org/uniprot/P0DTC2.1	Spike glycoprotein	http://www.uniprot.org/uniprot/P0DTC2	Severe acute respiratory syndrome coronavirus 2	http://purl.obolibrary.org/obo/NCBITaxon_2697049	Severe acute respiratory syndrome coronavirus 2	http://purl.obolibrary.org/obo/NCBITaxon_2697049
https://www.iedb.org/epitope/1310327	Linear peptide	DFGGFNFSQILPDPS			796	810			Spike glycoprotein	https://www.uniprot.org/uniprot/P0DTC2.1	Spike glycoprotein	http://www.uniprot.org/uniprot/P0DTC2	Severe acute respiratory syndrome coronavirus 2	http://purl.obolibrary.org/obo/NCBITaxon_2697049	Severe acute respiratory syndrome coronavirus 2	http://purl.obolibrary.org/obo/NCBITaxon_2697049
https://www.iedb.org/epitope/1310330	Linear peptide	DITPCSFGGVSVITP			586	600			Spike glycoprotein	https://www.uniprot.org/uniprot/P0DTC2.1	Spike glycoprotein	http://www.uniprot.org/uniprot/P0DTC2	Severe acute respiratory syndrome coronavirus 2	http://purl.obolibrary.org/obo/NCBITaxon_2697049	Severe acute respiratory syndrome coronavirus 2	http://purl.obolibrary.org/obo/NCBITaxon_2697049
https://www.iedb.org/epitope/1310335	Linear peptide	DSFKEELDKYFKNHT			1146	1160			surface glycoprotein [Severe acute respiratory syndrome coronavirus 2]	http://www.ncbi.nlm.nih.gov/protein/QHD43416.1	Spike glycoprotein	http://www.uniprot.org/uniprot/P0DTC2	Severe acute respiratory syndrome coronavirus 2	http://purl.obolibrary.org/obo/NCBITaxon_2697049	Severe acute respiratory syndrome coronavirus 2	http://purl.obolibrary.org/obo/NCBITaxon_2697049
https://www.iedb.org/epitope/1310336	Linear peptide	DSKTQSLLIVNNATN			111	125			Spike glycoprotein	https://www.uniprot.org/uniprot/P0DTC2.1	Spike glycoprotein	http://www.uniprot.org/uniprot/P0DTC2	Severe acute respiratory syndrome coronavirus 2	http://purl.obolibrary.org/obo/NCBITaxon_2697049	Severe acute respiratory syndrome coronavirus 2	http://purl.obolibrary.org/obo/NCBITaxon_2697049
https://www.iedb.org/epitope/1310337	Linear peptide	DSLSSTASALGKLQD			936	950			Spike glycoprotein	https://www.uniprot.org/uniprot/P0DTC2.1	Spike glycoprotein	http://www.uniprot.org/uniprot/P0DTC2	Severe acute respiratory syndrome coronavirus 2	http://purl.obolibrary.org/obo/NCBITaxon_2697049	Severe acute respiratory syndrome coronavirus 2	http://purl.obolibrary.org/obo/NCBITaxon_2697049
https://www.iedb.org/epitope/1310345	Linear peptide	ECVLGQSKRVDFCGK			1031	1045			surface glycoprotein [Severe acute respiratory syndrome coronavirus 2]	http://www.ncbi.nlm.nih.gov/protein/YP_009724390.1	Spike glycoprotein	http://www.uniprot.org/uniprot/P0DTC2	Severe acute respiratory syndrome coronavirus 2	http://purl.obolibrary.org/obo/NCBITaxon_2697049	Severe acute respiratory syndrome coronavirus 2	http://purl.obolibrary.org/obo/NCBITaxon_2697049
https://www.iedb.org/epitope/1310352	Linear peptide	EFRVYSSANNCTFEY			156	170			surface glycoprotein [Severe acute respiratory syndrome coronavirus 2]	http://www.ncbi.nlm.nih.gov/protein/QHD43416.1	Spike glycoprotein	http://www.uniprot.org/uniprot/P0DTC2	Severe acute respiratory syndrome coronavirus 2	http://purl.obolibrary.org/obo/NCBITaxon_2697049	Severe acute respiratory syndrome coronavirus 2	http://purl.obolibrary.org/obo/NCBITaxon_2697049
https://www.iedb.org/epitope/1310360	Linear peptide	EIYQAGSTPCNGVEG			471	485			Spike glycoprotein	https://www.uniprot.org/uniprot/P0DTC2.1	Spike glycoprotein	http://www.uniprot.org/uniprot/P0DTC2	Severe acute respiratory syndrome coronavirus 2	http://purl.obolibrary.org/obo/NCBITaxon_2697049	Severe acute respiratory syndrome coronavirus 2	http://purl.obolibrary.org/obo/NCBITaxon_2697049
https://www.iedb.org/epitope/1310361	Linear peptide	EKSNIIRGWIFGTTL			96	110			Spike glycoprotein	https://www.uniprot.org/uniprot/P0DTC2.1	Spike glycoprotein	http://www.uniprot.org/uniprot/P0DTC2	Severe acute respiratory syndrome coronavirus 2	http://purl.obolibrary.org/obo/NCBITaxon_2697049	Severe acute respiratory syndrome coronavirus 2	http://purl.obolibrary.org/obo/NCBITaxon_2697049
https://www.iedb.org/epitope/1310362	Linear peptide	ELDKYFKNHTSPDVD			1151	1165			Spike glycoprotein	https://www.uniprot.org/uniprot/P0DTC2.1	Spike glycoprotein	http://www.uniprot.org/uniprot/P0DTC2	Severe acute respiratory syndrome coronavirus 2	http://purl.obolibrary.org/obo/NCBITaxon_2697049	Severe acute respiratory syndrome coronavirus 2	http://purl.obolibrary.org/obo/NCBITaxon_2697049
https://www.iedb.org/epitope/1310365	Linear peptide	ELLHAPATVCGPKKS			516	530			Spike glycoprotein	https://www.uniprot.org/uniprot/P0DTC2.1	Spike glycoprotein	http://www.uniprot.org/uniprot/P0DTC2	Severe acute respiratory syndrome coronavirus 2	http://purl.obolibrary.org/obo/NCBITaxon_2697049	Severe acute respiratory syndrome coronavirus 2	http://purl.obolibrary.org/obo/NCBITaxon_2697049
https://www.iedb.org/epitope/1310367	Linear peptide	ENGTITDAVDCALDP			281	295			Spike glycoprotein	https://www.uniprot.org/uniprot/P0DTC2.1	Spike glycoprotein	http://www.uniprot.org/uniprot/P0DTC2	Severe acute respiratory syndrome coronavirus 2	http://purl.obolibrary.org/obo/NCBITaxon_2697049	Severe acute respiratory syndrome coronavirus 2	http://purl.obolibrary.org/obo/NCBITaxon_2697049
https://www.iedb.org/epitope/1310371	Linear peptide	EPVLKGVKL			1262	1270			surface glycoprotein [Severe acute respiratory syndrome coronavirus 2]	http://www.ncbi.nlm.nih.gov/protein/YP_009724390.1	Spike glycoprotein	http://www.uniprot.org/uniprot/P0DTC2	Severe acute respiratory syndrome coronavirus 2	http://purl.obolibrary.org/obo/NCBITaxon_2697049	Severe acute respiratory syndrome coronavirus 2	http://purl.obolibrary.org/obo/NCBITaxon_2697049
https://www.iedb.org/epitope/1310377	Linear peptide	EVRQIAPGQTGKIAD			406	420			Spike glycoprotein	https://www.uniprot.org/uniprot/P0DTC2.1	Spike glycoprotein	http://www.uniprot.org/uniprot/P0DTC2	Severe acute respiratory syndrome coronavirus 2	http://purl.obolibrary.org/obo/NCBITaxon_2697049	Severe acute respiratory syndrome coronavirus 2	http://purl.obolibrary.org/obo/NCBITaxon_2697049
https://www.iedb.org/epitope/1310392	Linear peptide	FGTTLDSKTQSLLIV			106	120			Spike glycoprotein	https://www.uniprot.org/uniprot/P0DTC2.1	Spike glycoprotein	http://www.uniprot.org/uniprot/P0DTC2	Severe acute respiratory syndrome coronavirus 2	http://purl.obolibrary.org/obo/NCBITaxon_2697049	Severe acute respiratory syndrome coronavirus 2	http://purl.obolibrary.org/obo/NCBITaxon_2697049
https://www.iedb.org/epitope/1310401	Linear peptide	FKIYSKHTPINLVRD			201	215			Spike glycoprotein	https://www.uniprot.org/uniprot/P0DTC2.1	Spike glycoprotein	http://www.uniprot.org/uniprot/P0DTC2	Severe acute respiratory syndrome coronavirus 2	http://purl.obolibrary.org/obo/NCBITaxon_2697049	Severe acute respiratory syndrome coronavirus 2	http://purl.obolibrary.org/obo/NCBITaxon_2697049
https://www.iedb.org/epitope/1310402	Linear peptide	FKNHTSPDVDLGDIS			1156	1170			Spike glycoprotein	https://www.uniprot.org/uniprot/P0DTC2.1	Spike glycoprotein	http://www.uniprot.org/uniprot/P0DTC2	Severe acute respiratory syndrome coronavirus 2	http://purl.obolibrary.org/obo/NCBITaxon_2697049	Severe acute respiratory syndrome coronavirus 2	http://purl.obolibrary.org/obo/NCBITaxon_2697049
https://www.iedb.org/epitope/1310403	Linear peptide	FKNLREFVFKNIDGY			186	200			Spike glycoprotein	https://www.uniprot.org/uniprot/P0DTC2.1	Spike glycoprotein	http://www.uniprot.org/uniprot/P0DTC2	Severe acute respiratory syndrome coronavirus 2	http://purl.obolibrary.org/obo/NCBITaxon_2697049	Severe acute respiratory syndrome coronavirus 2	http://purl.obolibrary.org/obo/NCBITaxon_2697049
https://www.iedb.org/epitope/1310412	Linear peptide	FNCYFPLQSYGFQPT			486	500			surface glycoprotein [Severe acute respiratory syndrome coronavirus 2]	http://www.ncbi.nlm.nih.gov/protein/YP_009724390.1	Spike glycoprotein	http://www.uniprot.org/uniprot/P0DTC2	Severe acute respiratory syndrome coronavirus 2	http://purl.obolibrary.org/obo/NCBITaxon_2697049	Severe acute respiratory syndrome coronavirus 2	http://purl.obolibrary.org/obo/NCBITaxon_2697049
https://www.iedb.org/epitope/1310413	Linear peptide	FNDGVYFASTEKSNI			86	100			Spike glycoprotein	https://www.uniprot.org/uniprot/P0DTC2.1	Spike glycoprotein	http://www.uniprot.org/uniprot/P0DTC2	Severe acute respiratory syndrome coronavirus 2	http://purl.obolibrary.org/obo/NCBITaxon_2697049	Severe acute respiratory syndrome coronavirus 2	http://purl.obolibrary.org/obo/NCBITaxon_2697049
https://www.iedb.org/epitope/1310414	Linear peptide	FNGIGVTQNVLYENQ			906	920			Spike glycoprotein	https://www.uniprot.org/uniprot/P0DTC2.1	Spike glycoprotein	http://www.uniprot.org/uniprot/P0DTC2	Severe acute respiratory syndrome coronavirus 2	http://purl.obolibrary.org/obo/NCBITaxon_2697049	Severe acute respiratory syndrome coronavirus 2	http://purl.obolibrary.org/obo/NCBITaxon_2697049
https://www.iedb.org/epitope/1310415	Linear peptide	FNGLTVLPPLLTDEM			855	869			Spike glycoprotein	https://www.uniprot.org/uniprot/P0DTC2.1	Spike glycoprotein	http://www.uniprot.org/uniprot/P0DTC2	Severe acute respiratory syndrome coronavirus 2	http://purl.obolibrary.org/obo/NCBITaxon_2697049	Severe acute respiratory syndrome coronavirus 2	http://purl.obolibrary.org/obo/NCBITaxon_2697049
https://www.iedb.org/epitope/1310418	Linear peptide	FRKSNLKPFERDIST			456	470			Spike glycoprotein	https://www.uniprot.org/uniprot/P0DTC2.1	Spike glycoprotein	http://www.uniprot.org/uniprot/P0DTC2	Severe acute respiratory syndrome coronavirus 2	http://purl.obolibrary.org/obo/NCBITaxon_2697049	Severe acute respiratory syndrome coronavirus 2	http://purl.obolibrary.org/obo/NCBITaxon_2697049
https://www.iedb.org/epitope/1310423	Linear peptide	FTVEKGIYQTSNFRV			306	320			Spike glycoprotein	https://www.uniprot.org/uniprot/P0DTC2.1	Spike glycoprotein	http://www.uniprot.org/uniprot/P0DTC2	Severe acute respiratory syndrome coronavirus 2	http://purl.obolibrary.org/obo/NCBITaxon_2697049	Severe acute respiratory syndrome coronavirus 2	http://purl.obolibrary.org/obo/NCBITaxon_2697049
https://www.iedb.org/epitope/1310426	Linear peptide	FVSGNCDVVIGIVNN			1121	1135			Spike glycoprotein	https://www.uniprot.org/uniprot/P0DTC2.1	Spike glycoprotein	http://www.uniprot.org/uniprot/P0DTC2	Severe acute respiratory syndrome coronavirus 2	http://purl.obolibrary.org/obo/NCBITaxon_2697049	Severe acute respiratory syndrome coronavirus 2	http://purl.obolibrary.org/obo/NCBITaxon_2697049
https://www.iedb.org/epitope/1310431	Linear peptide	GAAAYYVGYLQPRTF			261	275			Spike glycoprotein	https://www.uniprot.org/uniprot/P0DTC2.1	Spike glycoprotein	http://www.uniprot.org/uniprot/P0DTC2	Severe acute respiratory syndrome coronavirus 2	http://purl.obolibrary.org/obo/NCBITaxon_2697049	Severe acute respiratory syndrome coronavirus 2	http://purl.obolibrary.org/obo/NCBITaxon_2697049
https://www.iedb.org/epitope/1310434	Linear peptide	GAISSVLNDILSRLD			971	985			Spike glycoprotein	https://www.uniprot.org/uniprot/P0DTC2.1	Spike glycoprotein	http://www.uniprot.org/uniprot/P0DTC2	Severe acute respiratory syndrome coronavirus 2	http://purl.obolibrary.org/obo/NCBITaxon_2697049	Severe acute respiratory syndrome coronavirus 2	http://purl.obolibrary.org/obo/NCBITaxon_2697049
https://www.iedb.org/epitope/1310437	Linear peptide	GCVIAWNSNNLDSKV			431	445			Spike glycoprotein	https://www.uniprot.org/uniprot/P0DTC2.1	Spike glycoprotein	http://www.uniprot.org/uniprot/P0DTC2	Severe acute respiratory syndrome coronavirus 2	http://purl.obolibrary.org/obo/NCBITaxon_2697049	Severe acute respiratory syndrome coronavirus 2	http://purl.obolibrary.org/obo/NCBITaxon_2697049
https://www.iedb.org/epitope/1310441	Linear peptide	GFQPTNGVGYQPYRV			496	510			Spike glycoprotein	https://www.uniprot.org/uniprot/P0DTC2.1	Spike glycoprotein	http://www.uniprot.org/uniprot/P0DTC2	Severe acute respiratory syndrome coronavirus 2	http://purl.obolibrary.org/obo/NCBITaxon_2697049	Severe acute respiratory syndrome coronavirus 2	http://purl.obolibrary.org/obo/NCBITaxon_2697049
https://www.iedb.org/epitope/1310444	Linear peptide	GIVNNTVYDPLQPEL			1131	1145			Spike glycoprotein	https://www.uniprot.org/uniprot/P0DTC2.1	Spike glycoprotein	http://www.uniprot.org/uniprot/P0DTC2	Severe acute respiratory syndrome coronavirus 2	http://purl.obolibrary.org/obo/NCBITaxon_2697049	Severe acute respiratory syndrome coronavirus 2	http://purl.obolibrary.org/obo/NCBITaxon_2697049
https://www.iedb.org/epitope/1310445	Linear peptide	GIYQTSNFRVQPTES			311	325			Spike glycoprotein	https://www.uniprot.org/uniprot/P0DTC2.1	Spike glycoprotein	http://www.uniprot.org/uniprot/P0DTC2	Severe acute respiratory syndrome coronavirus 2	http://purl.obolibrary.org/obo/NCBITaxon_2697049	Severe acute respiratory syndrome coronavirus 2	http://purl.obolibrary.org/obo/NCBITaxon_2697049
https://www.iedb.org/epitope/1310447	Linear peptide	GKIADYNYKLPDDFT			416	430			Spike glycoprotein	https://www.uniprot.org/uniprot/P0DTC2.1	Spike glycoprotein	http://www.uniprot.org/uniprot/P0DTC2	Severe acute respiratory syndrome coronavirus 2	http://purl.obolibrary.org/obo/NCBITaxon_2697049	Severe acute respiratory syndrome coronavirus 2	http://purl.obolibrary.org/obo/NCBITaxon_2697049
https://www.iedb.org/epitope/1310448	Linear peptide	GKLQDVVNQNAQALN			946	960			Spike glycoprotein	https://www.uniprot.org/uniprot/P0DTC2.1	Spike glycoprotein	http://www.uniprot.org/uniprot/P0DTC2	Severe acute respiratory syndrome coronavirus 2	http://purl.obolibrary.org/obo/NCBITaxon_2697049	Severe acute respiratory syndrome coronavirus 2	http://purl.obolibrary.org/obo/NCBITaxon_2697049
https://www.iedb.org/epitope/1310457	Linear peptide	GRDIADTTDAVRDPQ			566	580			surface glycoprotein [Severe acute respiratory syndrome coronavirus 2]	http://www.ncbi.nlm.nih.gov/protein/YP_009724390.1	Spike glycoprotein	http://www.uniprot.org/uniprot/P0DTC2	Severe acute respiratory syndrome coronavirus 2	http://purl.obolibrary.org/obo/NCBITaxon_2697049	Severe acute respiratory syndrome coronavirus 2	http://purl.obolibrary.org/obo/NCBITaxon_2697049
https://www.iedb.org/epitope/1310459	Linear peptide	GSCCKFDEDDSEPVL			1251	1265			Spike glycoprotein	https://www.uniprot.org/uniprot/P0DTC2.1	Spike glycoprotein	http://www.uniprot.org/uniprot/P0DTC2	Severe acute respiratory syndrome coronavirus 2	http://purl.obolibrary.org/obo/NCBITaxon_2697049	Severe acute respiratory syndrome coronavirus 2	http://purl.obolibrary.org/obo/NCBITaxon_2697049
https://www.iedb.org/epitope/1310461	Linear peptide	GSTPCNGVEGFNCYF			476	490			Spike glycoprotein	https://www.uniprot.org/uniprot/P0DTC2.1	Spike glycoprotein	http://www.uniprot.org/uniprot/P0DTC2	Severe acute respiratory syndrome coronavirus 2	http://purl.obolibrary.org/obo/NCBITaxon_2697049	Severe acute respiratory syndrome coronavirus 2	http://purl.obolibrary.org/obo/NCBITaxon_2697049
https://www.iedb.org/epitope/1310470	Linear peptide	GYHLMSFPQSAPHGV			1046	1060			Spike glycoprotein	https://www.uniprot.org/uniprot/P0DTC2.1	Spike glycoprotein	http://www.uniprot.org/uniprot/P0DTC2	Severe acute respiratory syndrome coronavirus 2	http://purl.obolibrary.org/obo/NCBITaxon_2697049	Severe acute respiratory syndrome coronavirus 2	http://purl.obolibrary.org/obo/NCBITaxon_2697049
https://www.iedb.org/epitope/1310474	Linear peptide	HKNNKSWMESEFRVY			146	160			surface glycoprotein [Severe acute respiratory syndrome coronavirus 2]	http://www.ncbi.nlm.nih.gov/protein/YP_009724390.1	Spike glycoprotein	http://www.uniprot.org/uniprot/P0DTC2	Severe acute respiratory syndrome coronavirus 2	http://purl.obolibrary.org/obo/NCBITaxon_2697049	Severe acute respiratory syndrome coronavirus 2	http://purl.obolibrary.org/obo/NCBITaxon_2697049
https://www.iedb.org/epitope/1310476	Linear peptide	HWFVTQRNFYEPQII			1101	1115			Spike glycoprotein	https://www.uniprot.org/uniprot/P0DTC2.1	Spike glycoprotein	http://www.uniprot.org/uniprot/P0DTC2	Severe acute respiratory syndrome coronavirus 2	http://purl.obolibrary.org/obo/NCBITaxon_2697049	Severe acute respiratory syndrome coronavirus 2	http://purl.obolibrary.org/obo/NCBITaxon_2697049
https://www.iedb.org/epitope/1310479	Linear peptide	IAGLIAIVMVTIMLC			1221	1235			Spike glycoprotein	https://www.uniprot.org/uniprot/P0DTC2.1	Spike glycoprotein	http://www.uniprot.org/uniprot/P0DTC2	Severe acute respiratory syndrome coronavirus 2	http://purl.obolibrary.org/obo/NCBITaxon_2697049	Severe acute respiratory syndrome coronavirus 2	http://purl.obolibrary.org/obo/NCBITaxon_2697049
https://www.iedb.org/epitope/1310484	Linear peptide	IGAEHVNNSYECDIP			651	665			Spike glycoprotein	https://www.uniprot.org/uniprot/P0DTC2.1	Spike glycoprotein	http://www.uniprot.org/uniprot/P0DTC2	Severe acute respiratory syndrome coronavirus 2	http://purl.obolibrary.org/obo/NCBITaxon_2697049	Severe acute respiratory syndrome coronavirus 2	http://purl.obolibrary.org/obo/NCBITaxon_2697049
https://www.iedb.org/epitope/1310485	Linear peptide	IGAGICASYQTQTNS			666	680			Spike glycoprotein	https://www.uniprot.org/uniprot/P0DTC2.1	Spike glycoprotein	http://www.uniprot.org/uniprot/P0DTC2	Severe acute respiratory syndrome coronavirus 2	http://purl.obolibrary.org/obo/NCBITaxon_2697049	Severe acute respiratory syndrome coronavirus 2	http://purl.obolibrary.org/obo/NCBITaxon_2697049
https://www.iedb.org/epitope/1310487	Linear peptide	IGINITRFQTLLALH			231	245			Spike glycoprotein	https://www.uniprot.org/uniprot/P0DTC2.1	Spike glycoprotein	http://www.uniprot.org/uniprot/P0DTC2	Severe acute respiratory syndrome coronavirus 2	http://purl.obolibrary.org/obo/NCBITaxon_2697049	Severe acute respiratory syndrome coronavirus 2	http://purl.obolibrary.org/obo/NCBITaxon_2697049
https://www.iedb.org/epitope/1310497	Linear peptide	ILPVSMTKTSVDCTM			726	740			Spike glycoprotein	https://www.uniprot.org/uniprot/P0DTC2.1	Spike glycoprotein	http://www.uniprot.org/uniprot/P0DTC2	Severe acute respiratory syndrome coronavirus 2	http://purl.obolibrary.org/obo/NCBITaxon_2697049	Severe acute respiratory syndrome coronavirus 2	http://purl.obolibrary.org/obo/NCBITaxon_2697049
https://www.iedb.org/epitope/1310503	Linear peptide	IPFAMQMAYRFNGIG			896	910			Spike glycoprotein	https://www.uniprot.org/uniprot/P0DTC2.1	Spike glycoprotein	http://www.uniprot.org/uniprot/P0DTC2	Severe acute respiratory syndrome coronavirus 2	http://purl.obolibrary.org/obo/NCBITaxon_2697049	Severe acute respiratory syndrome coronavirus 2	http://purl.obolibrary.org/obo/NCBITaxon_2697049
https://www.iedb.org/epitope/1310506	Linear peptide	IRGWIFGTTLDSKTQ			101	115			Spike glycoprotein	https://www.uniprot.org/uniprot/P0DTC2.1	Spike glycoprotein	http://www.uniprot.org/uniprot/P0DTC2	Severe acute respiratory syndrome coronavirus 2	http://purl.obolibrary.org/obo/NCBITaxon_2697049	Severe acute respiratory syndrome coronavirus 2	http://purl.obolibrary.org/obo/NCBITaxon_2697049
https://www.iedb.org/epitope/1310513	Linear peptide	ITRFQTLLALHRSYL			235	249			Spike glycoprotein	https://www.uniprot.org/uniprot/P0DTC2.1	Spike glycoprotein	http://www.uniprot.org/uniprot/P0DTC2	Severe acute respiratory syndrome coronavirus 2	http://purl.obolibrary.org/obo/NCBITaxon_2697049	Severe acute respiratory syndrome coronavirus 2	http://purl.obolibrary.org/obo/NCBITaxon_2697049
https://www.iedb.org/epitope/1310515	Linear peptide	IVRFPNITNLCPFGE			326	340			Spike glycoprotein	https://www.uniprot.org/uniprot/P0DTC2.1	Spike glycoprotein	http://www.uniprot.org/uniprot/P0DTC2	Severe acute respiratory syndrome coronavirus 2	http://purl.obolibrary.org/obo/NCBITaxon_2697049	Severe acute respiratory syndrome coronavirus 2	http://purl.obolibrary.org/obo/NCBITaxon_2697049
https://www.iedb.org/epitope/1310516	Linear peptide	IWLGFIAGLIAIVMV			1216	1230			Spike glycoprotein	https://www.uniprot.org/uniprot/P0DTC2.1	Spike glycoprotein	http://www.uniprot.org/uniprot/P0DTC2	Severe acute respiratory syndrome coronavirus 2	http://purl.obolibrary.org/obo/NCBITaxon_2697049	Severe acute respiratory syndrome coronavirus 2	http://purl.obolibrary.org/obo/NCBITaxon_2697049
https://www.iedb.org/epitope/1310519	Linear peptide	KAHFPREGVFVSNGT			1086	1100			Spike glycoprotein	https://www.uniprot.org/uniprot/P0DTC2.1	Spike glycoprotein	http://www.uniprot.org/uniprot/P0DTC2	Severe acute respiratory syndrome coronavirus 2	http://purl.obolibrary.org/obo/NCBITaxon_2697049	Severe acute respiratory syndrome coronavirus 2	http://purl.obolibrary.org/obo/NCBITaxon_2697049
https://www.iedb.org/epitope/1310528	Linear peptide	KEIDRLNEVAKNLNE			1181	1195			Spike glycoprotein	https://www.uniprot.org/uniprot/P0DTC2.1	Spike glycoprotein	http://www.uniprot.org/uniprot/P0DTC2	Severe acute respiratory syndrome coronavirus 2	http://purl.obolibrary.org/obo/NCBITaxon_2697049	Severe acute respiratory syndrome coronavirus 2	http://purl.obolibrary.org/obo/NCBITaxon_2697049
https://www.iedb.org/epitope/1310542	Linear peptide	KLIANQFNSAIGKIQ			921	935			Spike glycoprotein	https://www.uniprot.org/uniprot/P0DTC2.1	Spike glycoprotein	http://www.uniprot.org/uniprot/P0DTC2	Severe acute respiratory syndrome coronavirus 2	http://purl.obolibrary.org/obo/NCBITaxon_2697049	Severe acute respiratory syndrome coronavirus 2	http://purl.obolibrary.org/obo/NCBITaxon_2697049
https://www.iedb.org/epitope/1310545	Linear peptide	KLNDLCFTNVYADSF			386	400			surface glycoprotein [Severe acute respiratory syndrome coronavirus 2]	http://www.ncbi.nlm.nih.gov/protein/QHD43416.1	Spike glycoprotein	http://www.uniprot.org/uniprot/P0DTC2	Severe acute respiratory syndrome coronavirus 2	http://purl.obolibrary.org/obo/NCBITaxon_2697049	Severe acute respiratory syndrome coronavirus 2	http://purl.obolibrary.org/obo/NCBITaxon_2697049
https://www.iedb.org/epitope/1310548	Linear peptide	KNTQEVFAQVKQIYK			776	790			Spike glycoprotein	https://www.uniprot.org/uniprot/P0DTC2.1	Spike glycoprotein	http://www.uniprot.org/uniprot/P0DTC2	Severe acute respiratory syndrome coronavirus 2	http://purl.obolibrary.org/obo/NCBITaxon_2697049	Severe acute respiratory syndrome coronavirus 2	http://purl.obolibrary.org/obo/NCBITaxon_2697049
https://www.iedb.org/epitope/1310550	Linear peptide	KQIYKTPPIKDFGGF			786	800			Spike glycoprotein	https://www.uniprot.org/uniprot/P0DTC2.1	Spike glycoprotein	http://www.uniprot.org/uniprot/P0DTC2	Severe acute respiratory syndrome coronavirus 2	http://purl.obolibrary.org/obo/NCBITaxon_2697049	Severe acute respiratory syndrome coronavirus 2	http://purl.obolibrary.org/obo/NCBITaxon_2697049
https://www.iedb.org/epitope/1310551	Linear peptide	KRISNCVADYSVLYN			356	370			Spike glycoprotein	https://www.uniprot.org/uniprot/P0DTC2.1	Spike glycoprotein	http://www.uniprot.org/uniprot/P0DTC2	Severe acute respiratory syndrome coronavirus 2	http://purl.obolibrary.org/obo/NCBITaxon_2697049	Severe acute respiratory syndrome coronavirus 2	http://purl.obolibrary.org/obo/NCBITaxon_2697049
https://www.iedb.org/epitope/1310554	Linear peptide	KVEAEVQIDRLITGR			986	1000			Spike glycoprotein	https://www.uniprot.org/uniprot/P0DTC2.1	Spike glycoprotein	http://www.uniprot.org/uniprot/P0DTC2	Severe acute respiratory syndrome coronavirus 2	http://purl.obolibrary.org/obo/NCBITaxon_2697049	Severe acute respiratory syndrome coronavirus 2	http://purl.obolibrary.org/obo/NCBITaxon_2697049
https://www.iedb.org/epitope/1310555	Linear peptide	KVFRSSVLHSTQDLF			41	55			Spike glycoprotein	https://www.uniprot.org/uniprot/P0DTC2.1	Spike glycoprotein	http://www.uniprot.org/uniprot/P0DTC2	Severe acute respiratory syndrome coronavirus 2	http://purl.obolibrary.org/obo/NCBITaxon_2697049	Severe acute respiratory syndrome coronavirus 2	http://purl.obolibrary.org/obo/NCBITaxon_2697049
https://www.iedb.org/epitope/1310560	Linear peptide	KWPWYIWLGFIAGLI			1211	1225			Spike glycoprotein	https://www.uniprot.org/uniprot/P0DTC2.1	Spike glycoprotein	http://www.uniprot.org/uniprot/P0DTC2	Severe acute respiratory syndrome coronavirus 2	http://purl.obolibrary.org/obo/NCBITaxon_2697049	Severe acute respiratory syndrome coronavirus 2	http://purl.obolibrary.org/obo/NCBITaxon_2697049
https://www.iedb.org/epitope/1310565	Linear peptide	LDSKVGGNYNYLYRL			441	455			Spike glycoprotein	https://www.uniprot.org/uniprot/P0DTC2.1	Spike glycoprotein	http://www.uniprot.org/uniprot/P0DTC2	Severe acute respiratory syndrome coronavirus 2	http://purl.obolibrary.org/obo/NCBITaxon_2697049	Severe acute respiratory syndrome coronavirus 2	http://purl.obolibrary.org/obo/NCBITaxon_2697049
https://www.iedb.org/epitope/1310575	Linear peptide	LGVYYHKNNKSWMES			141	155			surface glycoprotein [Severe acute respiratory syndrome coronavirus 2]	http://www.ncbi.nlm.nih.gov/protein/QHD43416.1	Spike glycoprotein	http://www.uniprot.org/uniprot/P0DTC2	Severe acute respiratory syndrome coronavirus 2 Wuhan/Hu-1/2019		Severe acute respiratory syndrome coronavirus 2	http://purl.obolibrary.org/obo/NCBITaxon_2697049
https://www.iedb.org/epitope/1310586	Linear peptide	LITGRLQSLQTYVTQ			996	1010			Spike glycoprotein	https://www.uniprot.org/uniprot/P0DTC2.1	Spike glycoprotein	http://www.uniprot.org/uniprot/P0DTC2	Severe acute respiratory syndrome coronavirus 2	http://purl.obolibrary.org/obo/NCBITaxon_2697049	Severe acute respiratory syndrome coronavirus 2	http://purl.obolibrary.org/obo/NCBITaxon_2697049
https://www.iedb.org/epitope/1310589	Linear peptide	LKPFERDISTEIYQA			461	475			Spike glycoprotein	https://www.uniprot.org/uniprot/P0DTC2.1	Spike glycoprotein	http://www.uniprot.org/uniprot/P0DTC2	Severe acute respiratory syndrome coronavirus 2	http://purl.obolibrary.org/obo/NCBITaxon_2697049	Severe acute respiratory syndrome coronavirus 2	http://purl.obolibrary.org/obo/NCBITaxon_2697049
https://www.iedb.org/epitope/1310592	Linear peptide	LLALHRSYLTPGDSS			241	255			Spike glycoprotein	https://www.uniprot.org/uniprot/P0DTC2.1	Spike glycoprotein	http://www.uniprot.org/uniprot/P0DTC2	Severe acute respiratory syndrome coronavirus 2	http://purl.obolibrary.org/obo/NCBITaxon_2697049	Severe acute respiratory syndrome coronavirus 2	http://purl.obolibrary.org/obo/NCBITaxon_2697049
https://www.iedb.org/epitope/1310593	Linear peptide	LLFNKVTLADAGFIK			821	835			Spike glycoprotein	https://www.uniprot.org/uniprot/P0DTC2.1	Spike glycoprotein	http://www.uniprot.org/uniprot/P0DTC2	Severe acute respiratory syndrome coronavirus 2	http://purl.obolibrary.org/obo/NCBITaxon_2697049	Severe acute respiratory syndrome coronavirus 2	http://purl.obolibrary.org/obo/NCBITaxon_2697049
https://www.iedb.org/epitope/1310597	Linear peptide	LLKYNENGTITDAVD			276	290			surface glycoprotein [Severe acute respiratory syndrome coronavirus 2]	http://www.ncbi.nlm.nih.gov/protein/QHD43416.1	Spike glycoprotein	http://www.uniprot.org/uniprot/P0DTC2	Severe acute respiratory syndrome coronavirus 2	http://purl.obolibrary.org/obo/NCBITaxon_2697049	Severe acute respiratory syndrome coronavirus 2	http://purl.obolibrary.org/obo/NCBITaxon_2697049
https://www.iedb.org/epitope/1310603	Linear peptide	LMDLEGKQGNFKNLR			176	190			surface glycoprotein [Severe acute respiratory syndrome coronavirus 2]	http://www.ncbi.nlm.nih.gov/protein/YP_009724390.1	Spike glycoprotein	http://www.uniprot.org/uniprot/P0DTC2	Severe acute respiratory syndrome coronavirus 2	http://purl.obolibrary.org/obo/NCBITaxon_2697049	Severe acute respiratory syndrome coronavirus 2	http://purl.obolibrary.org/obo/NCBITaxon_2697049
https://www.iedb.org/epitope/1310606	Linear peptide	LNEVAKNLNESLIDL			1186	1200			surface glycoprotein [Severe acute respiratory syndrome coronavirus 2]	http://www.ncbi.nlm.nih.gov/protein/YP_009724390.1	Spike glycoprotein	http://www.uniprot.org/uniprot/P0DTC2	Severe acute respiratory syndrome coronavirus 2 Wuhan/Hu-1/2019		Severe acute respiratory syndrome coronavirus 2	http://purl.obolibrary.org/obo/NCBITaxon_2697049
https://www.iedb.org/epitope/1310609	Linear peptide	LPDPSKPSKRSFIED			806	820			surface glycoprotein [Severe acute respiratory syndrome coronavirus 2]	http://www.ncbi.nlm.nih.gov/protein/QHD43416.1	Spike glycoprotein	http://www.uniprot.org/uniprot/P0DTC2	Severe acute respiratory syndrome coronavirus 2	http://purl.obolibrary.org/obo/NCBITaxon_2697049	Severe acute respiratory syndrome coronavirus 2	http://purl.obolibrary.org/obo/NCBITaxon_2697049
https://www.iedb.org/epitope/1310610	Linear peptide	LPFFSNVTWFHAIHV			56	70			surface glycoprotein [Severe acute respiratory syndrome coronavirus 2]	http://www.ncbi.nlm.nih.gov/protein/QHD43416.1	Spike glycoprotein	http://www.uniprot.org/uniprot/P0DTC2	Severe acute respiratory syndrome coronavirus 2	http://purl.obolibrary.org/obo/NCBITaxon_2697049	Severe acute respiratory syndrome coronavirus 2	http://purl.obolibrary.org/obo/NCBITaxon_2697049
https://www.iedb.org/epitope/1310611	Linear peptide	LPPLLTDEMIAQYTS			861	875			Spike glycoprotein	https://www.uniprot.org/uniprot/P0DTC2.1	Spike glycoprotein	http://www.uniprot.org/uniprot/P0DTC2	Severe acute respiratory syndrome coronavirus 2	http://purl.obolibrary.org/obo/NCBITaxon_2697049	Severe acute respiratory syndrome coronavirus 2	http://purl.obolibrary.org/obo/NCBITaxon_2697049
https://www.iedb.org/epitope/1310612	Linear peptide	LPQGFSALEPLVDLP			216	230			Spike glycoprotein	https://www.uniprot.org/uniprot/P0DTC2.1	Spike glycoprotein	http://www.uniprot.org/uniprot/P0DTC2	Severe acute respiratory syndrome coronavirus 2	http://purl.obolibrary.org/obo/NCBITaxon_2697049	Severe acute respiratory syndrome coronavirus 2	http://purl.obolibrary.org/obo/NCBITaxon_2697049
https://www.iedb.org/epitope/1310614	Linear peptide	LQPELDSFKEELDKY			1141	1155			surface glycoprotein [Severe acute respiratory syndrome coronavirus 2]	http://www.ncbi.nlm.nih.gov/protein/QHD43416.1	Spike glycoprotein	http://www.uniprot.org/uniprot/P0DTC2	Severe acute respiratory syndrome coronavirus 2	http://purl.obolibrary.org/obo/NCBITaxon_2697049	Severe acute respiratory syndrome coronavirus 2	http://purl.obolibrary.org/obo/NCBITaxon_2697049
https://www.iedb.org/epitope/1310618	Linear peptide	LSETKCTLKSFTVEK			296	310			Spike glycoprotein	https://www.uniprot.org/uniprot/P0DTC2.1	Spike glycoprotein	http://www.uniprot.org/uniprot/P0DTC2	Severe acute respiratory syndrome coronavirus 2	http://purl.obolibrary.org/obo/NCBITaxon_2697049	Severe acute respiratory syndrome coronavirus 2	http://purl.obolibrary.org/obo/NCBITaxon_2697049
https://www.iedb.org/epitope/1310621	Linear peptide	LSSNFGAISSVLNDI			966	980			Spike glycoprotein	https://www.uniprot.org/uniprot/P0DTC2.1	Spike glycoprotein	http://www.uniprot.org/uniprot/P0DTC2	Severe acute respiratory syndrome coronavirus 2	http://purl.obolibrary.org/obo/NCBITaxon_2697049	Severe acute respiratory syndrome coronavirus 2	http://purl.obolibrary.org/obo/NCBITaxon_2697049
https://www.iedb.org/epitope/1310623	Linear peptide	LTDEMIAQY			865	873			Spike glycoprotein	https://www.uniprot.org/uniprot/P0DTC2.1	Spike glycoprotein	http://www.uniprot.org/uniprot/P0DTC2	Severe acute respiratory syndrome coronavirus 2	http://purl.obolibrary.org/obo/NCBITaxon_2697049	Severe acute respiratory syndrome coronavirus 2	http://purl.obolibrary.org/obo/NCBITaxon_2697049
https://www.iedb.org/epitope/1310624	Linear peptide	LTGTGVLTESNKKFL			546	560			Spike glycoprotein	https://www.uniprot.org/uniprot/P0DTC2.1	Spike glycoprotein	http://www.uniprot.org/uniprot/P0DTC2	Severe acute respiratory syndrome coronavirus 2	http://purl.obolibrary.org/obo/NCBITaxon_2697049	Severe acute respiratory syndrome coronavirus 2	http://purl.obolibrary.org/obo/NCBITaxon_2697049
https://www.iedb.org/epitope/1310625	Linear peptide	LVDLPIGINITRFQT			226	240			Spike glycoprotein	https://www.uniprot.org/uniprot/P0DTC2.1	Spike glycoprotein	http://www.uniprot.org/uniprot/P0DTC2	Severe acute respiratory syndrome coronavirus 2	http://purl.obolibrary.org/obo/NCBITaxon_2697049	Severe acute respiratory syndrome coronavirus 2	http://purl.obolibrary.org/obo/NCBITaxon_2697049
https://www.iedb.org/epitope/1310633	Linear peptide	LYENQKLIANQFNSA			916	930			Spike glycoprotein	https://www.uniprot.org/uniprot/P0DTC2.1	Spike glycoprotein	http://www.uniprot.org/uniprot/P0DTC2	Severe acute respiratory syndrome coronavirus 2	http://purl.obolibrary.org/obo/NCBITaxon_2697049	Severe acute respiratory syndrome coronavirus 2	http://purl.obolibrary.org/obo/NCBITaxon_2697049
https://www.iedb.org/epitope/1310635	Linear peptide	LYQDVNCTEVPVAIH			611	625			Spike glycoprotein	https://www.uniprot.org/uniprot/P0DTC2.1	Spike glycoprotein	http://www.uniprot.org/uniprot/P0DTC2	Severe acute respiratory syndrome coronavirus 2	http://purl.obolibrary.org/obo/NCBITaxon_2697049	Severe acute respiratory syndrome coronavirus 2	http://purl.obolibrary.org/obo/NCBITaxon_2697049
https://www.iedb.org/epitope/1310649	Linear peptide	MTKTSVDCTMYICGD			731	745			Spike glycoprotein	https://www.uniprot.org/uniprot/P0DTC2.1	Spike glycoprotein	http://www.uniprot.org/uniprot/P0DTC2	Severe acute respiratory syndrome coronavirus 2	http://purl.obolibrary.org/obo/NCBITaxon_2697049	Severe acute respiratory syndrome coronavirus 2	http://purl.obolibrary.org/obo/NCBITaxon_2697049
https://www.iedb.org/epitope/1310653	Linear peptide	NCTEVPVAIHADQLT			616	630			Spike glycoprotein	https://www.uniprot.org/uniprot/P0DTC2.1	Spike glycoprotein	http://www.uniprot.org/uniprot/P0DTC2	Severe acute respiratory syndrome coronavirus 2	http://purl.obolibrary.org/obo/NCBITaxon_2697049	Severe acute respiratory syndrome coronavirus 2	http://purl.obolibrary.org/obo/NCBITaxon_2697049
https://www.iedb.org/epitope/1310658	Linear peptide	NESLIDLQEL			1194	1203			surface glycoprotein [Severe acute respiratory syndrome coronavirus 2]	http://www.ncbi.nlm.nih.gov/protein/YP_009724390.1	Spike glycoprotein	http://www.uniprot.org/uniprot/P0DTC2	Severe acute respiratory syndrome coronavirus 2	http://purl.obolibrary.org/obo/NCBITaxon_2697049	Severe acute respiratory syndrome coronavirus 2	http://purl.obolibrary.org/obo/NCBITaxon_2697049
https://www.iedb.org/epitope/1310659	Linear peptide	NGLTVLPPLLTDEMI			856	870			Spike glycoprotein	https://www.uniprot.org/uniprot/P0DTC2.1	Spike glycoprotein	http://www.uniprot.org/uniprot/P0DTC2	Severe acute respiratory syndrome coronavirus 2	http://purl.obolibrary.org/obo/NCBITaxon_2697049	Severe acute respiratory syndrome coronavirus 2	http://purl.obolibrary.org/obo/NCBITaxon_2697049
https://www.iedb.org/epitope/1310660	Linear peptide	NGVGYQPYRVVVLSF			501	515			Spike glycoprotein	https://www.uniprot.org/uniprot/P0DTC2.1	Spike glycoprotein	http://www.uniprot.org/uniprot/P0DTC2	Severe acute respiratory syndrome coronavirus 2	http://purl.obolibrary.org/obo/NCBITaxon_2697049	Severe acute respiratory syndrome coronavirus 2	http://purl.obolibrary.org/obo/NCBITaxon_2697049
https://www.iedb.org/epitope/1310664	Linear peptide	NIDGYFKIYSKHTPI			196	210			surface glycoprotein [Severe acute respiratory syndrome coronavirus 2]	http://www.ncbi.nlm.nih.gov/protein/YP_009724390.1	Spike glycoprotein	http://www.uniprot.org/uniprot/P0DTC2	Severe acute respiratory syndrome coronavirus 2	http://purl.obolibrary.org/obo/NCBITaxon_2697049	Severe acute respiratory syndrome coronavirus 2	http://purl.obolibrary.org/obo/NCBITaxon_2697049
https://www.iedb.org/epitope/1310666	Linear peptide	NITNLCPFGEVFNAT			331	345			Spike glycoprotein	https://www.uniprot.org/uniprot/P0DTC2.1	Spike glycoprotein	http://www.uniprot.org/uniprot/P0DTC2	Severe acute respiratory syndrome coronavirus 2	http://purl.obolibrary.org/obo/NCBITaxon_2697049	Severe acute respiratory syndrome coronavirus 2	http://purl.obolibrary.org/obo/NCBITaxon_2697049
https://www.iedb.org/epitope/1310669	Linear peptide	NKCVNFNFNGLTGTG			536	550			surface glycoprotein [Severe acute respiratory syndrome coronavirus 2]	http://www.ncbi.nlm.nih.gov/protein/QHD43416.1	Spike glycoprotein	http://www.uniprot.org/uniprot/P0DTC2	Severe acute respiratory syndrome coronavirus 2	http://purl.obolibrary.org/obo/NCBITaxon_2697049	Severe acute respiratory syndrome coronavirus 2	http://purl.obolibrary.org/obo/NCBITaxon_2697049
https://www.iedb.org/epitope/1310671	Linear peptide	NKKFLPFQQFGRDIA			556	570			Spike glycoprotein	https://www.uniprot.org/uniprot/P0DTC2.1	Spike glycoprotein	http://www.uniprot.org/uniprot/P0DTC2	Severe acute respiratory syndrome coronavirus 2	http://purl.obolibrary.org/obo/NCBITaxon_2697049	Severe acute respiratory syndrome coronavirus 2	http://purl.obolibrary.org/obo/NCBITaxon_2697049
https://www.iedb.org/epitope/1310678	Linear peptide	NPVLPFNDGVYFAST			81	95			Spike glycoprotein	https://www.uniprot.org/uniprot/P0DTC2.1	Spike glycoprotein	http://www.uniprot.org/uniprot/P0DTC2	Severe acute respiratory syndrome coronavirus 2	http://purl.obolibrary.org/obo/NCBITaxon_2697049	Severe acute respiratory syndrome coronavirus 2	http://purl.obolibrary.org/obo/NCBITaxon_2697049
https://www.iedb.org/epitope/1310681	Linear peptide	NQVAVLYQDVNCTEV			606	620			Spike glycoprotein	https://www.uniprot.org/uniprot/P0DTC2.1	Spike glycoprotein	http://www.uniprot.org/uniprot/P0DTC2	Severe acute respiratory syndrome coronavirus 2	http://purl.obolibrary.org/obo/NCBITaxon_2697049	Severe acute respiratory syndrome coronavirus 2	http://purl.obolibrary.org/obo/NCBITaxon_2697049
https://www.iedb.org/epitope/1310695	Linear peptide	NVFQTRAGCLIGAEH			641	655			Spike glycoprotein	https://www.uniprot.org/uniprot/P0DTC2.1	Spike glycoprotein	http://www.uniprot.org/uniprot/P0DTC2	Severe acute respiratory syndrome coronavirus 2	http://purl.obolibrary.org/obo/NCBITaxon_2697049	Severe acute respiratory syndrome coronavirus 2	http://purl.obolibrary.org/obo/NCBITaxon_2697049
https://www.iedb.org/epitope/1310701	Linear peptide	NVTWFHAIHVSGTNG			61	75			Spike glycoprotein	https://www.uniprot.org/uniprot/P0DTC2.1	Spike glycoprotein	http://www.uniprot.org/uniprot/P0DTC2	Severe acute respiratory syndrome coronavirus 2	http://purl.obolibrary.org/obo/NCBITaxon_2697049	Severe acute respiratory syndrome coronavirus 2	http://purl.obolibrary.org/obo/NCBITaxon_2697049
https://www.iedb.org/epitope/1310704	Linear peptide	PATVCGPKKSTNLVK			521	535			Spike glycoprotein	https://www.uniprot.org/uniprot/P0DTC2.1	Spike glycoprotein	http://www.uniprot.org/uniprot/P0DTC2	Severe acute respiratory syndrome coronavirus 2	http://purl.obolibrary.org/obo/NCBITaxon_2697049	Severe acute respiratory syndrome coronavirus 2	http://purl.obolibrary.org/obo/NCBITaxon_2697049
https://www.iedb.org/epitope/1310705	Linear peptide	PAYTNSFTRGVYYPD			26	40			Spike glycoprotein	https://www.uniprot.org/uniprot/P0DTC2.1	Spike glycoprotein	http://www.uniprot.org/uniprot/P0DTC2	Severe acute respiratory syndrome coronavirus 2	http://purl.obolibrary.org/obo/NCBITaxon_2697049	Severe acute respiratory syndrome coronavirus 2	http://purl.obolibrary.org/obo/NCBITaxon_2697049
https://www.iedb.org/epitope/1310707	Linear peptide	PDDFTGCVIAWNSNN			426	440			Spike glycoprotein	https://www.uniprot.org/uniprot/P0DTC2.1	Spike glycoprotein	http://www.uniprot.org/uniprot/P0DTC2	Severe acute respiratory syndrome coronavirus 2	http://purl.obolibrary.org/obo/NCBITaxon_2697049	Severe acute respiratory syndrome coronavirus 2	http://purl.obolibrary.org/obo/NCBITaxon_2697049
https://www.iedb.org/epitope/1310712	Linear peptide	PFQQFGRDIADTTDA			561	575			Spike glycoprotein	https://www.uniprot.org/uniprot/P0DTC2.1	Spike glycoprotein	http://www.uniprot.org/uniprot/P0DTC2	Severe acute respiratory syndrome coronavirus 2	http://purl.obolibrary.org/obo/NCBITaxon_2697049	Severe acute respiratory syndrome coronavirus 2	http://purl.obolibrary.org/obo/NCBITaxon_2697049
https://www.iedb.org/epitope/1310714	Linear peptide	PGDSSSGWTAGAAAY			251	265			surface glycoprotein [Severe acute respiratory syndrome coronavirus 2]	http://www.ncbi.nlm.nih.gov/protein/QHD43416.1	Spike glycoprotein	http://www.uniprot.org/uniprot/P0DTC2	Severe acute respiratory syndrome coronavirus 2	http://purl.obolibrary.org/obo/NCBITaxon_2697049	Severe acute respiratory syndrome coronavirus 2	http://purl.obolibrary.org/obo/NCBITaxon_2697049
https://www.iedb.org/epitope/1310721	Linear peptide	PLQSYGFQPTNGVGY			491	505			Spike glycoprotein	https://www.uniprot.org/uniprot/P0DTC2.1	Spike glycoprotein	http://www.uniprot.org/uniprot/P0DTC2	Severe acute respiratory syndrome coronavirus 2	http://purl.obolibrary.org/obo/NCBITaxon_2697049	Severe acute respiratory syndrome coronavirus 2	http://purl.obolibrary.org/obo/NCBITaxon_2697049
https://www.iedb.org/epitope/1310725	Linear peptide	PRRARSVASQSIIAY			681	695			Spike glycoprotein	https://www.uniprot.org/uniprot/P0DTC2.1	Spike glycoprotein	http://www.uniprot.org/uniprot/P0DTC2	Severe acute respiratory syndrome coronavirus 2	http://purl.obolibrary.org/obo/NCBITaxon_2697049	Severe acute respiratory syndrome coronavirus 2	http://purl.obolibrary.org/obo/NCBITaxon_2697049
https://www.iedb.org/epitope/1310729	Linear peptide	PVAIHADQLTPTWRV			621	635			Spike glycoprotein	https://www.uniprot.org/uniprot/P0DTC2.1	Spike glycoprotein	http://www.uniprot.org/uniprot/P0DTC2	Severe acute respiratory syndrome coronavirus 2	http://purl.obolibrary.org/obo/NCBITaxon_2697049	Severe acute respiratory syndrome coronavirus 2	http://purl.obolibrary.org/obo/NCBITaxon_2697049
https://www.iedb.org/epitope/1310733	Linear peptide	QEKNFTTAPAICHDG			1071	1085			Spike glycoprotein	https://www.uniprot.org/uniprot/P0DTC2.1	Spike glycoprotein	http://www.uniprot.org/uniprot/P0DTC2	Severe acute respiratory syndrome coronavirus 2	http://purl.obolibrary.org/obo/NCBITaxon_2697049	Severe acute respiratory syndrome coronavirus 2	http://purl.obolibrary.org/obo/NCBITaxon_2697049
https://www.iedb.org/epitope/1310735	Linear peptide	QFNSAIGKIQDSLSS			926	940			Spike glycoprotein	https://www.uniprot.org/uniprot/P0DTC2.1	Spike glycoprotein	http://www.uniprot.org/uniprot/P0DTC2	Severe acute respiratory syndrome coronavirus 2	http://purl.obolibrary.org/obo/NCBITaxon_2697049	Severe acute respiratory syndrome coronavirus 2	http://purl.obolibrary.org/obo/NCBITaxon_2697049
https://www.iedb.org/epitope/1310739	Linear peptide	QLIRAAEIRASANLA			1011	1025			Spike glycoprotein	https://www.uniprot.org/uniprot/P0DTC2.1	Spike glycoprotein	http://www.uniprot.org/uniprot/P0DTC2	Severe acute respiratory syndrome coronavirus 2	http://purl.obolibrary.org/obo/NCBITaxon_2697049	Severe acute respiratory syndrome coronavirus 2	http://purl.obolibrary.org/obo/NCBITaxon_2697049
https://www.iedb.org/epitope/1310745	Linear peptide	QPTESIVRFPNITNL			321	335			Spike glycoprotein	https://www.uniprot.org/uniprot/P0DTC2.1	Spike glycoprotein	http://www.uniprot.org/uniprot/P0DTC2	Severe acute respiratory syndrome coronavirus 2	http://purl.obolibrary.org/obo/NCBITaxon_2697049	Severe acute respiratory syndrome coronavirus 2	http://purl.obolibrary.org/obo/NCBITaxon_2697049
https://www.iedb.org/epitope/1310747	Linear peptide	QPYRVVVLSFELLHA			506	520			Spike glycoprotein	https://www.uniprot.org/uniprot/P0DTC2.1	Spike glycoprotein	http://www.uniprot.org/uniprot/P0DTC2	Severe acute respiratory syndrome coronavirus 2	http://purl.obolibrary.org/obo/NCBITaxon_2697049	Severe acute respiratory syndrome coronavirus 2	http://purl.obolibrary.org/obo/NCBITaxon_2697049
https://www.iedb.org/epitope/1310750	Linear peptide	QRNFYEPQIITTDNT			1106	1120			Spike glycoprotein	https://www.uniprot.org/uniprot/P0DTC2.1	Spike glycoprotein	http://www.uniprot.org/uniprot/P0DTC2	Severe acute respiratory syndrome coronavirus 2	http://purl.obolibrary.org/obo/NCBITaxon_2697049	Severe acute respiratory syndrome coronavirus 2	http://purl.obolibrary.org/obo/NCBITaxon_2697049
https://www.iedb.org/epitope/1310752	Linear peptide	QSKRVDFCGKGYHLM			1036	1050			surface glycoprotein [Severe acute respiratory syndrome coronavirus 2]	http://www.ncbi.nlm.nih.gov/protein/YP_009724390.1	Spike glycoprotein	http://www.uniprot.org/uniprot/P0DTC2	Severe acute respiratory syndrome coronavirus 2 Wuhan/Hu-1/2019		Severe acute respiratory syndrome coronavirus 2	http://purl.obolibrary.org/obo/NCBITaxon_2697049
https://www.iedb.org/epitope/1310755	Linear peptide	QYGDCLGDIAARDLI			836	850			Spike glycoprotein	https://www.uniprot.org/uniprot/P0DTC2.1	Spike glycoprotein	http://www.uniprot.org/uniprot/P0DTC2	Severe acute respiratory syndrome coronavirus 2	http://purl.obolibrary.org/obo/NCBITaxon_2697049	Severe acute respiratory syndrome coronavirus 2	http://purl.obolibrary.org/obo/NCBITaxon_2697049
https://www.iedb.org/epitope/1310756	Linear peptide	QYIKWPWYI			1208	1216			Spike glycoprotein	https://www.uniprot.org/uniprot/P0DTC2.1	Spike glycoprotein	http://www.uniprot.org/uniprot/P0DTC2	Severe acute respiratory syndrome coronavirus 2	http://purl.obolibrary.org/obo/NCBITaxon_2697049	Severe acute respiratory syndrome coronavirus 2	http://purl.obolibrary.org/obo/NCBITaxon_2697049
https://www.iedb.org/epitope/1310759	Linear peptide	RAGCLIGAEHVNNSY			646	660			Spike glycoprotein	https://www.uniprot.org/uniprot/P0DTC2.1	Spike glycoprotein	http://www.uniprot.org/uniprot/P0DTC2	Severe acute respiratory syndrome coronavirus 2	http://purl.obolibrary.org/obo/NCBITaxon_2697049	Severe acute respiratory syndrome coronavirus 2	http://purl.obolibrary.org/obo/NCBITaxon_2697049
https://www.iedb.org/epitope/1310761	Linear peptide	RDISTEIYQAGSTPC			466	480			Spike glycoprotein	https://www.uniprot.org/uniprot/P0DTC2.1	Spike glycoprotein	http://www.uniprot.org/uniprot/P0DTC2	Severe acute respiratory syndrome coronavirus 2	http://purl.obolibrary.org/obo/NCBITaxon_2697049	Severe acute respiratory syndrome coronavirus 2	http://purl.obolibrary.org/obo/NCBITaxon_2697049
https://www.iedb.org/epitope/1310763	Linear peptide	REGVFVSNGTHWFVT			1091	1105			surface glycoprotein [Severe acute respiratory syndrome coronavirus 2]	http://www.ncbi.nlm.nih.gov/protein/QHD43416.1	Spike glycoprotein	http://www.uniprot.org/uniprot/P0DTC2	Severe acute respiratory syndrome coronavirus 2 Wuhan/Hu-1/2019		Severe acute respiratory syndrome coronavirus 2	http://purl.obolibrary.org/obo/NCBITaxon_2697049
https://www.iedb.org/epitope/1310765	Linear peptide	RFASVYAWNRKRISN			346	360			surface glycoprotein [Severe acute respiratory syndrome coronavirus 2]	http://www.ncbi.nlm.nih.gov/protein/YP_009724390.1	Spike glycoprotein	http://www.uniprot.org/uniprot/P0DTC2	Severe acute respiratory syndrome coronavirus 2	http://purl.obolibrary.org/obo/NCBITaxon_2697049	Severe acute respiratory syndrome coronavirus 2	http://purl.obolibrary.org/obo/NCBITaxon_2697049
https://www.iedb.org/epitope/1310775	Linear peptide	RSYLTPGDSSSGWTA			246	260			Spike glycoprotein	https://www.uniprot.org/uniprot/P0DTC2.1	Spike glycoprotein	http://www.uniprot.org/uniprot/P0DTC2	Severe acute respiratory syndrome coronavirus 2	http://purl.obolibrary.org/obo/NCBITaxon_2697049	Severe acute respiratory syndrome coronavirus 2	http://purl.obolibrary.org/obo/NCBITaxon_2697049
https://www.iedb.org/epitope/1310777	Linear peptide	RTQLPPAYTNSFTRG			21	35			Spike glycoprotein	https://www.uniprot.org/uniprot/P0DTC2.1	Spike glycoprotein	http://www.uniprot.org/uniprot/P0DTC2	Severe acute respiratory syndrome coronavirus 2	http://purl.obolibrary.org/obo/NCBITaxon_2697049	Severe acute respiratory syndrome coronavirus 2	http://purl.obolibrary.org/obo/NCBITaxon_2697049
https://www.iedb.org/epitope/1310785	Linear peptide	SALEPLVDLPIGINI			221	235			Spike glycoprotein	https://www.uniprot.org/uniprot/P0DTC2.1	Spike glycoprotein	http://www.uniprot.org/uniprot/P0DTC2	Severe acute respiratory syndrome coronavirus 2	http://purl.obolibrary.org/obo/NCBITaxon_2697049	Severe acute respiratory syndrome coronavirus 2	http://purl.obolibrary.org/obo/NCBITaxon_2697049
https://www.iedb.org/epitope/1310787	Linear peptide	SASFSTFKCYGVSPT			371	385			Spike glycoprotein	https://www.uniprot.org/uniprot/P0DTC2.1	Spike glycoprotein	http://www.uniprot.org/uniprot/P0DTC2	Severe acute respiratory syndrome coronavirus 2	http://purl.obolibrary.org/obo/NCBITaxon_2697049	Severe acute respiratory syndrome coronavirus 2	http://purl.obolibrary.org/obo/NCBITaxon_2697049
https://www.iedb.org/epitope/1310795	Linear peptide	SFGGVSVITPGTNTS			591	605			surface glycoprotein [Severe acute respiratory syndrome coronavirus 2]	http://www.ncbi.nlm.nih.gov/protein/QHD43416.1	Spike glycoprotein	http://www.uniprot.org/uniprot/P0DTC2	Severe acute respiratory syndrome coronavirus 2 Wuhan/Hu-1/2019		Severe acute respiratory syndrome coronavirus 2	http://purl.obolibrary.org/obo/NCBITaxon_2697049
https://www.iedb.org/epitope/1310796	Linear peptide	SFIEDLLFNKVTLAD			816	830			Spike glycoprotein	https://www.uniprot.org/uniprot/P0DTC2.1	Spike glycoprotein	http://www.uniprot.org/uniprot/P0DTC2	Severe acute respiratory syndrome coronavirus 2	http://purl.obolibrary.org/obo/NCBITaxon_2697049	Severe acute respiratory syndrome coronavirus 2	http://purl.obolibrary.org/obo/NCBITaxon_2697049
https://www.iedb.org/epitope/1310799	Linear peptide	SGTNGTKRFDNPVLP			71	85			Spike glycoprotein	https://www.uniprot.org/uniprot/P0DTC2.1	Spike glycoprotein	http://www.uniprot.org/uniprot/P0DTC2	Severe acute respiratory syndrome coronavirus 2	http://purl.obolibrary.org/obo/NCBITaxon_2697049	Severe acute respiratory syndrome coronavirus 2	http://purl.obolibrary.org/obo/NCBITaxon_2697049
https://www.iedb.org/epitope/1310800	Linear peptide	SGWTAGAAAYYVGYL			256	270			Spike glycoprotein	https://www.uniprot.org/uniprot/P0DTC2.1	Spike glycoprotein	http://www.uniprot.org/uniprot/P0DTC2	Severe acute respiratory syndrome coronavirus 2	http://purl.obolibrary.org/obo/NCBITaxon_2697049	Severe acute respiratory syndrome coronavirus 2	http://purl.obolibrary.org/obo/NCBITaxon_2697049
https://www.iedb.org/epitope/1310802	Linear peptide	SIAIPTNFTISVTTE			711	725			Spike glycoprotein	https://www.uniprot.org/uniprot/P0DTC2.1	Spike glycoprotein	http://www.uniprot.org/uniprot/P0DTC2	Severe acute respiratory syndrome coronavirus 2	http://purl.obolibrary.org/obo/NCBITaxon_2697049	Severe acute respiratory syndrome coronavirus 2	http://purl.obolibrary.org/obo/NCBITaxon_2697049
https://www.iedb.org/epitope/1310803	Linear peptide	SIIAYTMSLGAENSV			691	705			Spike glycoprotein	https://www.uniprot.org/uniprot/P0DTC2.1	Spike glycoprotein	http://www.uniprot.org/uniprot/P0DTC2	Severe acute respiratory syndrome coronavirus 2	http://purl.obolibrary.org/obo/NCBITaxon_2697049	Severe acute respiratory syndrome coronavirus 2	http://purl.obolibrary.org/obo/NCBITaxon_2697049
https://www.iedb.org/epitope/1310809	Linear peptide	SLIDLQELGKYEQYI			1196	1210			Spike glycoprotein	https://www.uniprot.org/uniprot/P0DTC2.1	Spike glycoprotein	http://www.uniprot.org/uniprot/P0DTC2	Severe acute respiratory syndrome coronavirus 2	http://purl.obolibrary.org/obo/NCBITaxon_2697049	Severe acute respiratory syndrome coronavirus 2	http://purl.obolibrary.org/obo/NCBITaxon_2697049
https://www.iedb.org/epitope/1310810	Linear peptide	SLLIVNNATNVVIKV			116	130			Spike glycoprotein	https://www.uniprot.org/uniprot/P0DTC2.1	Spike glycoprotein	http://www.uniprot.org/uniprot/P0DTC2	Severe acute respiratory syndrome coronavirus 2	http://purl.obolibrary.org/obo/NCBITaxon_2697049	Severe acute respiratory syndrome coronavirus 2	http://purl.obolibrary.org/obo/NCBITaxon_2697049
https://www.iedb.org/epitope/1310814	Linear peptide	SNFRVQPTESIVRFP			316	330			Spike glycoprotein	https://www.uniprot.org/uniprot/P0DTC2.1	Spike glycoprotein	http://www.uniprot.org/uniprot/P0DTC2	Severe acute respiratory syndrome coronavirus 2	http://purl.obolibrary.org/obo/NCBITaxon_2697049	Severe acute respiratory syndrome coronavirus 2	http://purl.obolibrary.org/obo/NCBITaxon_2697049
https://www.iedb.org/epitope/1310820	Linear peptide	SSANNCTFEYVSQPF			161	175			surface glycoprotein [Severe acute respiratory syndrome coronavirus 2]	http://www.ncbi.nlm.nih.gov/protein/YP_009724390.1	Spike glycoprotein	http://www.uniprot.org/uniprot/P0DTC2	Severe acute respiratory syndrome coronavirus 2	http://purl.obolibrary.org/obo/NCBITaxon_2697049	Severe acute respiratory syndrome coronavirus 2	http://purl.obolibrary.org/obo/NCBITaxon_2697049
https://www.iedb.org/epitope/1310825	Linear peptide	SVASQSIIAYTMSLG			686	700			Spike glycoprotein	https://www.uniprot.org/uniprot/P0DTC2.1	Spike glycoprotein	http://www.uniprot.org/uniprot/P0DTC2	Severe acute respiratory syndrome coronavirus 2	http://purl.obolibrary.org/obo/NCBITaxon_2697049	Severe acute respiratory syndrome coronavirus 2	http://purl.obolibrary.org/obo/NCBITaxon_2697049
https://www.iedb.org/epitope/1310827	Linear peptide	SVLHSTQDLFLPFFS			46	60			Spike glycoprotein	https://www.uniprot.org/uniprot/P0DTC2.1	Spike glycoprotein	http://www.uniprot.org/uniprot/P0DTC2	Severe acute respiratory syndrome coronavirus 2	http://purl.obolibrary.org/obo/NCBITaxon_2697049	Severe acute respiratory syndrome coronavirus 2	http://purl.obolibrary.org/obo/NCBITaxon_2697049
https://www.iedb.org/epitope/1310828	Linear peptide	SVLYNSASFSTFKCY			366	380			Spike glycoprotein	https://www.uniprot.org/uniprot/P0DTC2.1	Spike glycoprotein	http://www.uniprot.org/uniprot/P0DTC2	Severe acute respiratory syndrome coronavirus 2	http://purl.obolibrary.org/obo/NCBITaxon_2697049	Severe acute respiratory syndrome coronavirus 2	http://purl.obolibrary.org/obo/NCBITaxon_2697049
https://www.iedb.org/epitope/1310830	Linear peptide	SWMESEFRVYSSANN			151	165			Spike glycoprotein	https://www.uniprot.org/uniprot/P0DTC2.1	Spike glycoprotein	http://www.uniprot.org/uniprot/P0DTC2	Severe acute respiratory syndrome coronavirus 2	http://purl.obolibrary.org/obo/NCBITaxon_2697049	Severe acute respiratory syndrome coronavirus 2	http://purl.obolibrary.org/obo/NCBITaxon_2697049
https://www.iedb.org/epitope/1310833	Linear peptide	TASALGKLQDVVNQN			941	955			Spike glycoprotein	https://www.uniprot.org/uniprot/P0DTC2.1	Spike glycoprotein	http://www.uniprot.org/uniprot/P0DTC2	Severe acute respiratory syndrome coronavirus 2	http://purl.obolibrary.org/obo/NCBITaxon_2697049	Severe acute respiratory syndrome coronavirus 2	http://purl.obolibrary.org/obo/NCBITaxon_2697049
https://www.iedb.org/epitope/1310834	Linear peptide	TDAVDCALDPLSETK			286	300			Spike glycoprotein	https://www.uniprot.org/uniprot/P0DTC2.1	Spike glycoprotein	http://www.uniprot.org/uniprot/P0DTC2	Severe acute respiratory syndrome coronavirus 2	http://purl.obolibrary.org/obo/NCBITaxon_2697049	Severe acute respiratory syndrome coronavirus 2	http://purl.obolibrary.org/obo/NCBITaxon_2697049
https://www.iedb.org/epitope/1310841	Linear peptide	TFKCYGVSPTKLNDL			376	390			Spike glycoprotein	https://www.uniprot.org/uniprot/P0DTC2.1	Spike glycoprotein	http://www.uniprot.org/uniprot/P0DTC2	Severe acute respiratory syndrome coronavirus 2	http://purl.obolibrary.org/obo/NCBITaxon_2697049	Severe acute respiratory syndrome coronavirus 2	http://purl.obolibrary.org/obo/NCBITaxon_2697049
https://www.iedb.org/epitope/1310847	Linear peptide	TITSGWTFGAGAALQ			881	895			Spike glycoprotein	https://www.uniprot.org/uniprot/P0DTC2.1	Spike glycoprotein	http://www.uniprot.org/uniprot/P0DTC2	Severe acute respiratory syndrome coronavirus 2	http://purl.obolibrary.org/obo/NCBITaxon_2697049	Severe acute respiratory syndrome coronavirus 2	http://purl.obolibrary.org/obo/NCBITaxon_2697049
https://www.iedb.org/epitope/1310848	Linear peptide	TKRFDNPVLPFNDGV			76	90			Spike glycoprotein	https://www.uniprot.org/uniprot/P0DTC2.1	Spike glycoprotein	http://www.uniprot.org/uniprot/P0DTC2	Severe acute respiratory syndrome coronavirus 2	http://purl.obolibrary.org/obo/NCBITaxon_2697049	Severe acute respiratory syndrome coronavirus 2	http://purl.obolibrary.org/obo/NCBITaxon_2697049
https://www.iedb.org/epitope/1310850	Linear peptide	TLEILDITPCSFGGV			581	595			Spike glycoprotein	https://www.uniprot.org/uniprot/P0DTC2.1	Spike glycoprotein	http://www.uniprot.org/uniprot/P0DTC2	Severe acute respiratory syndrome coronavirus 2	http://purl.obolibrary.org/obo/NCBITaxon_2697049	Severe acute respiratory syndrome coronavirus 2	http://purl.obolibrary.org/obo/NCBITaxon_2697049
https://www.iedb.org/epitope/1310852	Linear peptide	TLVKQLSSNFGAISS			961	975			Spike glycoprotein	https://www.uniprot.org/uniprot/P0DTC2.1	Spike glycoprotein	http://www.uniprot.org/uniprot/P0DTC2	Severe acute respiratory syndrome coronavirus 2	http://purl.obolibrary.org/obo/NCBITaxon_2697049	Severe acute respiratory syndrome coronavirus 2	http://purl.obolibrary.org/obo/NCBITaxon_2697049
https://www.iedb.org/epitope/1310854	Linear peptide	TMSLGAENSVAYSNN			696	710			Spike glycoprotein	https://www.uniprot.org/uniprot/P0DTC2.1	Spike glycoprotein	http://www.uniprot.org/uniprot/P0DTC2	Severe acute respiratory syndrome coronavirus 2	http://purl.obolibrary.org/obo/NCBITaxon_2697049	Severe acute respiratory syndrome coronavirus 2	http://purl.obolibrary.org/obo/NCBITaxon_2697049
https://www.iedb.org/epitope/1310855	Linear peptide	TNFTISVTTEILPVS			716	730			Spike glycoprotein	https://www.uniprot.org/uniprot/P0DTC2.1	Spike glycoprotein	http://www.uniprot.org/uniprot/P0DTC2	Severe acute respiratory syndrome coronavirus 2	http://purl.obolibrary.org/obo/NCBITaxon_2697049	Severe acute respiratory syndrome coronavirus 2	http://purl.obolibrary.org/obo/NCBITaxon_2697049
https://www.iedb.org/epitope/1310857	Linear peptide	TNLVKNKCVNFNFNG			531	545			Spike glycoprotein	https://www.uniprot.org/uniprot/P0DTC2.1	Spike glycoprotein	http://www.uniprot.org/uniprot/P0DTC2	Severe acute respiratory syndrome coronavirus 2	http://purl.obolibrary.org/obo/NCBITaxon_2697049	Severe acute respiratory syndrome coronavirus 2	http://purl.obolibrary.org/obo/NCBITaxon_2697049
https://www.iedb.org/epitope/1310860	Linear peptide	TPPIKDFGGFNFSQI			791	805			surface glycoprotein [Severe acute respiratory syndrome coronavirus 2]	http://www.ncbi.nlm.nih.gov/protein/QHD43416.1	Spike glycoprotein	http://www.uniprot.org/uniprot/P0DTC2	Severe acute respiratory syndrome coronavirus 2 Wuhan/Hu-1/2019		Severe acute respiratory syndrome coronavirus 2	http://purl.obolibrary.org/obo/NCBITaxon_2697049
https://www.iedb.org/epitope/1310861	Linear peptide	TQDLFLPFFSNVTWF			51	65			Spike glycoprotein	https://www.uniprot.org/uniprot/P0DTC2.1	Spike glycoprotein	http://www.uniprot.org/uniprot/P0DTC2	Severe acute respiratory syndrome coronavirus 2	http://purl.obolibrary.org/obo/NCBITaxon_2697049	Severe acute respiratory syndrome coronavirus 2	http://purl.obolibrary.org/obo/NCBITaxon_2697049
https://www.iedb.org/epitope/1310863	Linear peptide	TQLNRALTGIAVEQD			761	775			Spike glycoprotein	https://www.uniprot.org/uniprot/P0DTC2.1	Spike glycoprotein	http://www.uniprot.org/uniprot/P0DTC2	Severe acute respiratory syndrome coronavirus 2	http://purl.obolibrary.org/obo/NCBITaxon_2697049	Severe acute respiratory syndrome coronavirus 2	http://purl.obolibrary.org/obo/NCBITaxon_2697049
https://www.iedb.org/epitope/1310864	Linear peptide	TQTNSPRRARSVASQ			676	690			Spike glycoprotein	https://www.uniprot.org/uniprot/P0DTC2.1	Spike glycoprotein	http://www.uniprot.org/uniprot/P0DTC2	Severe acute respiratory syndrome coronavirus 2	http://purl.obolibrary.org/obo/NCBITaxon_2697049	Severe acute respiratory syndrome coronavirus 2	http://purl.obolibrary.org/obo/NCBITaxon_2697049
https://www.iedb.org/epitope/1310865	Linear peptide	TRFQTLLALHRSYLT			236	250			Spike glycoprotein	https://www.uniprot.org/uniprot/P0DTC2.1	Spike glycoprotein	http://www.uniprot.org/uniprot/P0DTC2	Severe acute respiratory syndrome coronavirus 2	http://purl.obolibrary.org/obo/NCBITaxon_2697049	Severe acute respiratory syndrome coronavirus 2	http://purl.obolibrary.org/obo/NCBITaxon_2697049
https://www.iedb.org/epitope/1310870	Linear peptide	TTAPAICHDGKAHFP			1076	1090			Spike glycoprotein	https://www.uniprot.org/uniprot/P0DTC2.1	Spike glycoprotein	http://www.uniprot.org/uniprot/P0DTC2	Severe acute respiratory syndrome coronavirus 2	http://purl.obolibrary.org/obo/NCBITaxon_2697049	Severe acute respiratory syndrome coronavirus 2	http://purl.obolibrary.org/obo/NCBITaxon_2697049
https://www.iedb.org/epitope/1310871	Linear peptide	TTDNTFVSGNCDVVI			1116	1130			Spike glycoprotein	https://www.uniprot.org/uniprot/P0DTC2.1	Spike glycoprotein	http://www.uniprot.org/uniprot/P0DTC2	Severe acute respiratory syndrome coronavirus 2	http://purl.obolibrary.org/obo/NCBITaxon_2697049	Severe acute respiratory syndrome coronavirus 2	http://purl.obolibrary.org/obo/NCBITaxon_2697049
https://www.iedb.org/epitope/1310874	Linear peptide	TVYDPLQPELDSFKE			1136	1150			surface glycoprotein [Severe acute respiratory syndrome coronavirus 2]	http://www.ncbi.nlm.nih.gov/protein/QHD43416.1	Spike glycoprotein	http://www.uniprot.org/uniprot/P0DTC2	Severe acute respiratory syndrome coronavirus 2	http://purl.obolibrary.org/obo/NCBITaxon_2697049	Severe acute respiratory syndrome coronavirus 2	http://purl.obolibrary.org/obo/NCBITaxon_2697049
https://www.iedb.org/epitope/1310875	Linear peptide	TYVPAQEKNFTTAPA			1066	1080			Spike glycoprotein	https://www.uniprot.org/uniprot/P0DTC2.1	Spike glycoprotein	http://www.uniprot.org/uniprot/P0DTC2	Severe acute respiratory syndrome coronavirus 2	http://purl.obolibrary.org/obo/NCBITaxon_2697049	Severe acute respiratory syndrome coronavirus 2	http://purl.obolibrary.org/obo/NCBITaxon_2697049
https://www.iedb.org/epitope/1310876	Linear peptide	TYVTQQLIRAAEIRA			1006	1020			Spike glycoprotein	https://www.uniprot.org/uniprot/P0DTC2.1	Spike glycoprotein	http://www.uniprot.org/uniprot/P0DTC2	Severe acute respiratory syndrome coronavirus 2	http://purl.obolibrary.org/obo/NCBITaxon_2697049	Severe acute respiratory syndrome coronavirus 2	http://purl.obolibrary.org/obo/NCBITaxon_2697049
https://www.iedb.org/epitope/1310877	Linear peptide	VDCTMYICGDSTECS			736	750			Spike glycoprotein	https://www.uniprot.org/uniprot/P0DTC2.1	Spike glycoprotein	http://www.uniprot.org/uniprot/P0DTC2	Severe acute respiratory syndrome coronavirus 2	http://purl.obolibrary.org/obo/NCBITaxon_2697049	Severe acute respiratory syndrome coronavirus 2	http://purl.obolibrary.org/obo/NCBITaxon_2697049
https://www.iedb.org/epitope/1310884	Linear peptide	VFAQVKQIYKTPPIK			781	795			Spike glycoprotein	https://www.uniprot.org/uniprot/P0DTC2.1	Spike glycoprotein	http://www.uniprot.org/uniprot/P0DTC2	Severe acute respiratory syndrome coronavirus 2	http://purl.obolibrary.org/obo/NCBITaxon_2697049	Severe acute respiratory syndrome coronavirus 2	http://purl.obolibrary.org/obo/NCBITaxon_2697049
https://www.iedb.org/epitope/1310885	Linear peptide	VFLHVTYVPAQEKNF			1061	1075			Spike glycoprotein	https://www.uniprot.org/uniprot/P0DTC2.1	Spike glycoprotein	http://www.uniprot.org/uniprot/P0DTC2	Severe acute respiratory syndrome coronavirus 2	http://purl.obolibrary.org/obo/NCBITaxon_2697049	Severe acute respiratory syndrome coronavirus 2	http://purl.obolibrary.org/obo/NCBITaxon_2697049
https://www.iedb.org/epitope/1310886	Linear peptide	VFNATRFASVYAWNR			341	355			Spike glycoprotein	https://www.uniprot.org/uniprot/P0DTC2.1	Spike glycoprotein	http://www.uniprot.org/uniprot/P0DTC2	Severe acute respiratory syndrome coronavirus 2	http://purl.obolibrary.org/obo/NCBITaxon_2697049	Severe acute respiratory syndrome coronavirus 2	http://purl.obolibrary.org/obo/NCBITaxon_2697049
https://www.iedb.org/epitope/1310891	Linear peptide	VIRGDEVRQIAPGQT			401	415			Spike glycoprotein	https://www.uniprot.org/uniprot/P0DTC2.1	Spike glycoprotein	http://www.uniprot.org/uniprot/P0DTC2	Severe acute respiratory syndrome coronavirus 2	http://purl.obolibrary.org/obo/NCBITaxon_2697049	Severe acute respiratory syndrome coronavirus 2	http://purl.obolibrary.org/obo/NCBITaxon_2697049
https://www.iedb.org/epitope/1310896	Linear peptide	VLKGVKLHY			1264	1272			surface glycoprotein [Severe acute respiratory syndrome coronavirus 2]	http://www.ncbi.nlm.nih.gov/protein/YP_009724390.1	Spike glycoprotein	http://www.uniprot.org/uniprot/P0DTC2	Severe acute respiratory syndrome coronavirus 2	http://purl.obolibrary.org/obo/NCBITaxon_2697049	Severe acute respiratory syndrome coronavirus 2	http://purl.obolibrary.org/obo/NCBITaxon_2697049
https://www.iedb.org/epitope/1310899	Linear peptide	VLLPLVSSQCVNLTT			6	20			Spike glycoprotein	https://www.uniprot.org/uniprot/P0DTC2.1	Spike glycoprotein	http://www.uniprot.org/uniprot/P0DTC2	Severe acute respiratory syndrome coronavirus 2	http://purl.obolibrary.org/obo/NCBITaxon_2697049	Severe acute respiratory syndrome coronavirus 2	http://purl.obolibrary.org/obo/NCBITaxon_2697049
https://www.iedb.org/epitope/1310904	Linear peptide	VLTESNKKFLPFQQF			551	565			Spike glycoprotein	https://www.uniprot.org/uniprot/P0DTC2.1	Spike glycoprotein	http://www.uniprot.org/uniprot/P0DTC2	Severe acute respiratory syndrome coronavirus 2	http://purl.obolibrary.org/obo/NCBITaxon_2697049	Severe acute respiratory syndrome coronavirus 2	http://purl.obolibrary.org/obo/NCBITaxon_2697049
https://www.iedb.org/epitope/1310909	Linear peptide	VNLTTRTQLPPAYTN			16	30			Spike glycoprotein	https://www.uniprot.org/uniprot/P0DTC2.1	Spike glycoprotein	http://www.uniprot.org/uniprot/P0DTC2	Severe acute respiratory syndrome coronavirus 2	http://purl.obolibrary.org/obo/NCBITaxon_2697049	Severe acute respiratory syndrome coronavirus 2	http://purl.obolibrary.org/obo/NCBITaxon_2697049
https://www.iedb.org/epitope/1310910	Linear peptide	VNNSYECDIPIGAGI			656	670			Spike glycoprotein	https://www.uniprot.org/uniprot/P0DTC2.1	Spike glycoprotein	http://www.uniprot.org/uniprot/P0DTC2	Severe acute respiratory syndrome coronavirus 2	http://purl.obolibrary.org/obo/NCBITaxon_2697049	Severe acute respiratory syndrome coronavirus 2	http://purl.obolibrary.org/obo/NCBITaxon_2697049
https://www.iedb.org/epitope/1310916	Linear peptide	VRDPQTLEILDITPC			576	590			Spike glycoprotein	https://www.uniprot.org/uniprot/P0DTC2.1	Spike glycoprotein	http://www.uniprot.org/uniprot/P0DTC2	Severe acute respiratory syndrome coronavirus 2	http://purl.obolibrary.org/obo/NCBITaxon_2697049	Severe acute respiratory syndrome coronavirus 2	http://purl.obolibrary.org/obo/NCBITaxon_2697049
https://www.iedb.org/epitope/1310921	Linear peptide	VSNGTHWFVTQRNFY			1096	1110			Spike glycoprotein	https://www.uniprot.org/uniprot/P0DTC2.1	Spike glycoprotein	http://www.uniprot.org/uniprot/P0DTC2	Severe acute respiratory syndrome coronavirus 2	http://purl.obolibrary.org/obo/NCBITaxon_2697049	Severe acute respiratory syndrome coronavirus 2	http://purl.obolibrary.org/obo/NCBITaxon_2697049
https://www.iedb.org/epitope/1310922	Linear peptide	VSQPFLMDLEGKQGN			171	185			Spike glycoprotein	https://www.uniprot.org/uniprot/P0DTC2.1	Spike glycoprotein	http://www.uniprot.org/uniprot/P0DTC2	Severe acute respiratory syndrome coronavirus 2	http://purl.obolibrary.org/obo/NCBITaxon_2697049	Severe acute respiratory syndrome coronavirus 2	http://purl.obolibrary.org/obo/NCBITaxon_2697049
https://www.iedb.org/epitope/1310923	Linear peptide	VSSQCVNLTTRTQLP			11	25			Spike glycoprotein	https://www.uniprot.org/uniprot/P0DTC2.1	Spike glycoprotein	http://www.uniprot.org/uniprot/P0DTC2	Severe acute respiratory syndrome coronavirus 2	http://purl.obolibrary.org/obo/NCBITaxon_2697049	Severe acute respiratory syndrome coronavirus 2	http://purl.obolibrary.org/obo/NCBITaxon_2697049
https://www.iedb.org/epitope/1310925	Linear peptide	VTLADAGFIKQYGDC			826	840			Spike glycoprotein	https://www.uniprot.org/uniprot/P0DTC2.1	Spike glycoprotein	http://www.uniprot.org/uniprot/P0DTC2	Severe acute respiratory syndrome coronavirus 2	http://purl.obolibrary.org/obo/NCBITaxon_2697049	Severe acute respiratory syndrome coronavirus 2	http://purl.obolibrary.org/obo/NCBITaxon_2697049
https://www.iedb.org/epitope/1310927	Linear peptide	VTQNVLYENQKLIAN			911	925			Spike glycoprotein	https://www.uniprot.org/uniprot/P0DTC2.1	Spike glycoprotein	http://www.uniprot.org/uniprot/P0DTC2	Severe acute respiratory syndrome coronavirus 2	http://purl.obolibrary.org/obo/NCBITaxon_2697049	Severe acute respiratory syndrome coronavirus 2	http://purl.obolibrary.org/obo/NCBITaxon_2697049
https://www.iedb.org/epitope/1310928	Linear peptide	VTYVPAQEK			1065	1073			Spike glycoprotein	https://www.uniprot.org/uniprot/P0DTC2.1	Spike glycoprotein	http://www.uniprot.org/uniprot/P0DTC2	Severe acute respiratory syndrome coronavirus 2	http://purl.obolibrary.org/obo/NCBITaxon_2697049	Severe acute respiratory syndrome coronavirus 2	http://purl.obolibrary.org/obo/NCBITaxon_2697049
https://www.iedb.org/epitope/1310930	Linear peptide	VVIKVCEFQFCNDPF			126	140			surface glycoprotein [Severe acute respiratory syndrome coronavirus 2]	http://www.ncbi.nlm.nih.gov/protein/QHD43416.1	Spike glycoprotein	http://www.uniprot.org/uniprot/P0DTC2	Severe acute respiratory syndrome coronavirus 2	http://purl.obolibrary.org/obo/NCBITaxon_2697049	Severe acute respiratory syndrome coronavirus 2	http://purl.obolibrary.org/obo/NCBITaxon_2697049
https://www.iedb.org/epitope/1310931	Linear peptide	VVNIQKEIDRLNEVA			1176	1190			Spike glycoprotein	https://www.uniprot.org/uniprot/P0DTC2.1	Spike glycoprotein	http://www.uniprot.org/uniprot/P0DTC2	Severe acute respiratory syndrome coronavirus 2	http://purl.obolibrary.org/obo/NCBITaxon_2697049	Severe acute respiratory syndrome coronavirus 2	http://purl.obolibrary.org/obo/NCBITaxon_2697049
https://www.iedb.org/epitope/1310932	Linear peptide	VVNQNAQALNTLVKQ			951	965			Spike glycoprotein	https://www.uniprot.org/uniprot/P0DTC2.1	Spike glycoprotein	http://www.uniprot.org/uniprot/P0DTC2	Severe acute respiratory syndrome coronavirus 2	http://purl.obolibrary.org/obo/NCBITaxon_2697049	Severe acute respiratory syndrome coronavirus 2	http://purl.obolibrary.org/obo/NCBITaxon_2697049
https://www.iedb.org/epitope/1310935	Linear peptide	VYYPDKVFRSSVLHS			36	50			Spike glycoprotein	https://www.uniprot.org/uniprot/P0DTC2.1	Spike glycoprotein	http://www.uniprot.org/uniprot/P0DTC2	Severe acute respiratory syndrome coronavirus 2	http://purl.obolibrary.org/obo/NCBITaxon_2697049	Severe acute respiratory syndrome coronavirus 2	http://purl.obolibrary.org/obo/NCBITaxon_2697049
https://www.iedb.org/epitope/1310945	Linear peptide	WNSNNLDSKVGGNYN			436	450			surface glycoprotein [Severe acute respiratory syndrome coronavirus 2]	http://www.ncbi.nlm.nih.gov/protein/YP_009724390.1	Spike glycoprotein	http://www.uniprot.org/uniprot/P0DTC2	Severe acute respiratory syndrome coronavirus 2 Wuhan/Hu-1/2019		Severe acute respiratory syndrome coronavirus 2	http://purl.obolibrary.org/obo/NCBITaxon_2697049
https://www.iedb.org/epitope/1310947	Linear peptide	WTFGAGAALQIPFAM			886	900			Spike glycoprotein	https://www.uniprot.org/uniprot/P0DTC2.1	Spike glycoprotein	http://www.uniprot.org/uniprot/P0DTC2	Severe acute respiratory syndrome coronavirus 2	http://purl.obolibrary.org/obo/NCBITaxon_2697049	Severe acute respiratory syndrome coronavirus 2	http://purl.obolibrary.org/obo/NCBITaxon_2697049
https://www.iedb.org/epitope/1310948	Linear peptide	YADSFVIRGDEVRQI			396	410			Spike glycoprotein	https://www.uniprot.org/uniprot/P0DTC2.1	Spike glycoprotein	http://www.uniprot.org/uniprot/P0DTC2	Severe acute respiratory syndrome coronavirus 2	http://purl.obolibrary.org/obo/NCBITaxon_2697049	Severe acute respiratory syndrome coronavirus 2	http://purl.obolibrary.org/obo/NCBITaxon_2697049
https://www.iedb.org/epitope/1310955	Linear peptide	YGSFCTQLNRALTGI			756	770			Spike glycoprotein	https://www.uniprot.org/uniprot/P0DTC2.1	Spike glycoprotein	http://www.uniprot.org/uniprot/P0DTC2	Severe acute respiratory syndrome coronavirus 2	http://purl.obolibrary.org/obo/NCBITaxon_2697049	Severe acute respiratory syndrome coronavirus 2	http://purl.obolibrary.org/obo/NCBITaxon_2697049
https://www.iedb.org/epitope/1310956	Linear peptide	YICGDSTECSNLLLQ			741	755			Spike glycoprotein	https://www.uniprot.org/uniprot/P0DTC2.1	Spike glycoprotein	http://www.uniprot.org/uniprot/P0DTC2	Severe acute respiratory syndrome coronavirus 2	http://purl.obolibrary.org/obo/NCBITaxon_2697049	Severe acute respiratory syndrome coronavirus 2	http://purl.obolibrary.org/obo/NCBITaxon_2697049
https://www.iedb.org/epitope/1310978	Linear peptide	YSTGSNVFQTRAGCL			636	650			Spike glycoprotein	https://www.uniprot.org/uniprot/P0DTC2.1	Spike glycoprotein	http://www.uniprot.org/uniprot/P0DTC2	Severe acute respiratory syndrome coronavirus 2	http://purl.obolibrary.org/obo/NCBITaxon_2697049	Severe acute respiratory syndrome coronavirus 2	http://purl.obolibrary.org/obo/NCBITaxon_2697049
https://www.iedb.org/epitope/1310979	Linear peptide	YVGYLQPRTFLLKYN			266	280			surface glycoprotein [Severe acute respiratory syndrome coronavirus 2]	http://www.ncbi.nlm.nih.gov/protein/QHD43416.1	Spike glycoprotein	http://www.uniprot.org/uniprot/P0DTC2	Severe acute respiratory syndrome coronavirus 2	http://purl.obolibrary.org/obo/NCBITaxon_2697049	Severe acute respiratory syndrome coronavirus 2	http://purl.obolibrary.org/obo/NCBITaxon_2697049
https://www.iedb.org/epitope/1311170	Linear peptide	KCYGVSPTK			378	386			Spike glycoprotein	https://www.uniprot.org/uniprot/P0DTC2.1	Spike glycoprotein	http://www.uniprot.org/uniprot/P0DTC2	Severe acute respiratory syndrome coronavirus 2	http://purl.obolibrary.org/obo/NCBITaxon_2697049	Severe acute respiratory syndrome coronavirus 2	http://purl.obolibrary.org/obo/NCBITaxon_2697049
https://www.iedb.org/epitope/1311314	Linear peptide	AIHADQL			623	629			surface glycoprotein [Severe acute respiratory syndrome coronavirus 2]	http://www.ncbi.nlm.nih.gov/protein/YP_009724390.1	Spike glycoprotein	http://www.uniprot.org/uniprot/P0DTC2	Severe acute respiratory syndrome coronavirus 2	http://purl.obolibrary.org/obo/NCBITaxon_2697049	Severe acute respiratory syndrome coronavirus 2	http://purl.obolibrary.org/obo/NCBITaxon_2697049
https://www.iedb.org/epitope/1311330	Linear peptide	DLGDISGI			1165	1172			surface glycoprotein [Severe acute respiratory syndrome coronavirus 2]	http://www.ncbi.nlm.nih.gov/protein/YP_009724390.1	Spike glycoprotein	http://www.uniprot.org/uniprot/P0DTC2	Severe acute respiratory syndrome coronavirus 2	http://purl.obolibrary.org/obo/NCBITaxon_2697049	Severe acute respiratory syndrome coronavirus 2	http://purl.obolibrary.org/obo/NCBITaxon_2697049
https://www.iedb.org/epitope/1311370	Linear peptide	GPKKSTNL			526	533			Spike glycoprotein	https://www.uniprot.org/uniprot/P0DTC2.1	Spike glycoprotein	http://www.uniprot.org/uniprot/P0DTC2	Severe acute respiratory syndrome coronavirus 2	http://purl.obolibrary.org/obo/NCBITaxon_2697049	Severe acute respiratory syndrome coronavirus 2	http://purl.obolibrary.org/obo/NCBITaxon_2697049
https://www.iedb.org/epitope/1311393	Linear peptide	LDPLSET			293	299			surface glycoprotein [Severe acute respiratory syndrome coronavirus 2]	http://www.ncbi.nlm.nih.gov/protein/YP_009724390.1	Spike glycoprotein	http://www.uniprot.org/uniprot/P0DTC2	Severe acute respiratory syndrome coronavirus 2	http://purl.obolibrary.org/obo/NCBITaxon_2697049	Severe acute respiratory syndrome coronavirus 2	http://purl.obolibrary.org/obo/NCBITaxon_2697049
https://www.iedb.org/epitope/1311461	Linear peptide	QIYKTPP			787	793			surface glycoprotein [Severe acute respiratory syndrome coronavirus 2]	http://www.ncbi.nlm.nih.gov/protein/YP_009724390.1	Spike glycoprotein	http://www.uniprot.org/uniprot/P0DTC2	Severe acute respiratory syndrome coronavirus 2	http://purl.obolibrary.org/obo/NCBITaxon_2697049	Severe acute respiratory syndrome coronavirus 2	http://purl.obolibrary.org/obo/NCBITaxon_2697049
https://www.iedb.org/epitope/1311514	Linear peptide	VDLGDISGI			1146	1154			Spike glycoprotein precursor	http://www.ncbi.nlm.nih.gov/protein/P59594.1	Spike glycoprotein	http://www.uniprot.org/uniprot/P59594	SARS-CoV1		SARS-CoV1	https://ontology.iedb.org/taxon/10002316
https://www.iedb.org/epitope/1311523	Linear peptide	VYADSFVIRGDEV			395	407			Spike glycoprotein	https://www.uniprot.org/uniprot/P0DTC2.1	Spike glycoprotein	http://www.uniprot.org/uniprot/P0DTC2	Severe acute respiratory syndrome coronavirus 2	http://purl.obolibrary.org/obo/NCBITaxon_2697049	Severe acute respiratory syndrome coronavirus 2	http://purl.obolibrary.org/obo/NCBITaxon_2697049
https://www.iedb.org/epitope/1311525	Linear peptide	VYAWNRKRI			350	358			Spike glycoprotein	https://www.uniprot.org/uniprot/P0DTC2.1	Spike glycoprotein	http://www.uniprot.org/uniprot/P0DTC2	Severe acute respiratory syndrome coronavirus 2	http://purl.obolibrary.org/obo/NCBITaxon_2697049	Severe acute respiratory syndrome coronavirus 2	http://purl.obolibrary.org/obo/NCBITaxon_2697049
https://www.iedb.org/epitope/1311572	Linear peptide	KWPWYIWLGF			1211	1220			surface glycoprotein [Severe acute respiratory syndrome coronavirus 2]	http://www.ncbi.nlm.nih.gov/protein/QHD43416.1	Spike glycoprotein	http://www.uniprot.org/uniprot/P0DTC2	Severe acute respiratory syndrome coronavirus 2	http://purl.obolibrary.org/obo/NCBITaxon_2697049	Severe acute respiratory syndrome coronavirus 2	http://purl.obolibrary.org/obo/NCBITaxon_2697049
https://www.iedb.org/epitope/1311590	Linear peptide	SPRRARSVA			680	688			Spike glycoprotein	https://www.uniprot.org/uniprot/P0DTC2.1	Spike glycoprotein	http://www.uniprot.org/uniprot/P0DTC2	Severe acute respiratory syndrome coronavirus 2	http://purl.obolibrary.org/obo/NCBITaxon_2697049	Severe acute respiratory syndrome coronavirus 2	http://purl.obolibrary.org/obo/NCBITaxon_2697049
https://www.iedb.org/epitope/1311601	Linear peptide	YEQYIKWPW			1206	1214			surface glycoprotein [Severe acute respiratory syndrome coronavirus 2]	http://www.ncbi.nlm.nih.gov/protein/YP_009724390.1	Spike glycoprotein	http://www.uniprot.org/uniprot/P0DTC2	Severe acute respiratory syndrome coronavirus 2	http://purl.obolibrary.org/obo/NCBITaxon_2697049	Severe acute respiratory syndrome coronavirus 2	http://purl.obolibrary.org/obo/NCBITaxon_2697049
https://www.iedb.org/epitope/1311650	Linear peptide	ASVYAWNRKR			348	357			surface glycoprotein [Severe acute respiratory syndrome coronavirus 2]	http://www.ncbi.nlm.nih.gov/protein/QKE11719.1	Spike glycoprotein	http://www.uniprot.org/uniprot/P0DTC2	Severe acute respiratory syndrome coronavirus 2	http://purl.obolibrary.org/obo/NCBITaxon_2697049	Severe acute respiratory syndrome coronavirus 2	http://purl.obolibrary.org/obo/NCBITaxon_2697049
https://www.iedb.org/epitope/1311654	Linear peptide	AWNRKR			352	357			surface glycoprotein [Severe acute respiratory syndrome coronavirus 2]	http://www.ncbi.nlm.nih.gov/protein/QKE11719.1	Spike glycoprotein	http://www.uniprot.org/uniprot/P0DTC2	Severe acute respiratory syndrome coronavirus 2	http://purl.obolibrary.org/obo/NCBITaxon_2697049	Severe acute respiratory syndrome coronavirus 2	http://purl.obolibrary.org/obo/NCBITaxon_2697049
https://www.iedb.org/epitope/1311657	Linear peptide	CCSCGSCCKFDEDDSEPVLKGVKL			1247	1270			surface glycoprotein [Severe acute respiratory syndrome coronavirus 2]	http://www.ncbi.nlm.nih.gov/protein/QKE11719.1	Spike glycoprotein	http://www.uniprot.org/uniprot/P0DTC2	Severe acute respiratory syndrome coronavirus 2	http://purl.obolibrary.org/obo/NCBITaxon_2697049	Severe acute respiratory syndrome coronavirus 2	http://purl.obolibrary.org/obo/NCBITaxon_2697049
https://www.iedb.org/epitope/1311660	Linear peptide	CTQLNRALTGIAVEQDKNTQEVFAQVKQI			760	788			surface glycoprotein [Severe acute respiratory syndrome coronavirus 2]	http://www.ncbi.nlm.nih.gov/protein/QKE11719.1	Spike glycoprotein	http://www.uniprot.org/uniprot/P0DTC2	Severe acute respiratory syndrome coronavirus 2	http://purl.obolibrary.org/obo/NCBITaxon_2697049	Severe acute respiratory syndrome coronavirus 2	http://purl.obolibrary.org/obo/NCBITaxon_2697049
https://www.iedb.org/epitope/1311673	Linear peptide	EVRQIAPGQT			406	415			surface glycoprotein [Severe acute respiratory syndrome coronavirus 2]	http://www.ncbi.nlm.nih.gov/protein/QKE11719.1	Spike glycoprotein	http://www.uniprot.org/uniprot/P0DTC2	Severe acute respiratory syndrome coronavirus 2	http://purl.obolibrary.org/obo/NCBITaxon_2697049	Severe acute respiratory syndrome coronavirus 2	http://purl.obolibrary.org/obo/NCBITaxon_2697049
https://www.iedb.org/epitope/1311674	Linear peptide	FAQVKQIYKTPPIKDFGGFNFSQI			782	805			surface glycoprotein [Severe acute respiratory syndrome coronavirus 2]	http://www.ncbi.nlm.nih.gov/protein/QKE11719.1	Spike glycoprotein	http://www.uniprot.org/uniprot/P0DTC2	Severe acute respiratory syndrome coronavirus 2	http://purl.obolibrary.org/obo/NCBITaxon_2697049	Severe acute respiratory syndrome coronavirus 2	http://purl.obolibrary.org/obo/NCBITaxon_2697049
https://www.iedb.org/epitope/1311676	Linear peptide	FKEELDKYFK			1148	1157			surface glycoprotein [Severe acute respiratory syndrome coronavirus 2]	http://www.ncbi.nlm.nih.gov/protein/QKE11719.1	Spike glycoprotein	http://www.uniprot.org/uniprot/P0DTC2	Severe acute respiratory syndrome coronavirus 2	http://purl.obolibrary.org/obo/NCBITaxon_2697049	Severe acute respiratory syndrome coronavirus 2	http://purl.obolibrary.org/obo/NCBITaxon_2697049
https://www.iedb.org/epitope/1311691	Linear peptide	GIAVEQDKNTQE			735	746			spike glycoprotein [BtRf-BetaCoV/SX2013]	http://www.ncbi.nlm.nih.gov/protein/AIA62300.1			SARS-CoV1		SARS-CoV1	https://ontology.iedb.org/taxon/10002316
https://www.iedb.org/epitope/1311705	Linear peptide	IAVEQDKN			770	777			surface glycoprotein [Severe acute respiratory syndrome coronavirus 2]	http://www.ncbi.nlm.nih.gov/protein/QKE11719.1	Spike glycoprotein	http://www.uniprot.org/uniprot/P0DTC2	Severe acute respiratory syndrome coronavirus 2	http://purl.obolibrary.org/obo/NCBITaxon_2697049	Severe acute respiratory syndrome coronavirus 2	http://purl.obolibrary.org/obo/NCBITaxon_2697049
https://www.iedb.org/epitope/1311771	Linear peptide	NKKFLPFQQ			556	564			surface glycoprotein [Severe acute respiratory syndrome coronavirus 2]	http://www.ncbi.nlm.nih.gov/protein/QKE11719.1	Spike glycoprotein	http://www.uniprot.org/uniprot/P0DTC2	Severe acute respiratory syndrome coronavirus 2	http://purl.obolibrary.org/obo/NCBITaxon_2697049	Severe acute respiratory syndrome coronavirus 2	http://purl.obolibrary.org/obo/NCBITaxon_2697049
https://www.iedb.org/epitope/1311773	Linear peptide	NLKPFERD			460	467			surface glycoprotein [Severe acute respiratory syndrome coronavirus 2]	http://www.ncbi.nlm.nih.gov/protein/QKE11719.1	Spike glycoprotein	http://www.uniprot.org/uniprot/P0DTC2	Severe acute respiratory syndrome coronavirus 2	http://purl.obolibrary.org/obo/NCBITaxon_2697049	Severe acute respiratory syndrome coronavirus 2	http://purl.obolibrary.org/obo/NCBITaxon_2697049
https://www.iedb.org/epitope/1311776	Linear peptide	NSNNLDSKVGGN			437	448			surface glycoprotein [Severe acute respiratory syndrome coronavirus 2]	http://www.ncbi.nlm.nih.gov/protein/QKE11719.1	Spike glycoprotein	http://www.uniprot.org/uniprot/P0DTC2	Severe acute respiratory syndrome coronavirus 2	http://purl.obolibrary.org/obo/NCBITaxon_2697049	Severe acute respiratory syndrome coronavirus 2	http://purl.obolibrary.org/obo/NCBITaxon_2697049
https://www.iedb.org/epitope/1311777	Linear peptide	NTVYDPLQPELDSFKEELDKYFKNHTSPDVD			1135	1165			surface glycoprotein [Severe acute respiratory syndrome coronavirus 2]	http://www.ncbi.nlm.nih.gov/protein/QKE11719.1	Spike glycoprotein	http://www.uniprot.org/uniprot/P0DTC2	Severe acute respiratory syndrome coronavirus 2	http://purl.obolibrary.org/obo/NCBITaxon_2697049	Severe acute respiratory syndrome coronavirus 2	http://purl.obolibrary.org/obo/NCBITaxon_2697049
https://www.iedb.org/epitope/1311780	Linear peptide	PCNGVEGFNC			479	488			surface glycoprotein [Severe acute respiratory syndrome coronavirus 2]	http://www.ncbi.nlm.nih.gov/protein/QKE11719.1	Spike glycoprotein	http://www.uniprot.org/uniprot/P0DTC2	Severe acute respiratory syndrome coronavirus 2	http://purl.obolibrary.org/obo/NCBITaxon_2697049	Severe acute respiratory syndrome coronavirus 2	http://purl.obolibrary.org/obo/NCBITaxon_2697049
https://www.iedb.org/epitope/1311782	Linear peptide	PDPSKPSKRSFIEDLLFNKVTLAD			807	830			surface glycoprotein [Severe acute respiratory syndrome coronavirus 2]	http://www.ncbi.nlm.nih.gov/protein/QKE11719.1	Spike glycoprotein	http://www.uniprot.org/uniprot/P0DTC2	Severe acute respiratory syndrome coronavirus 2	http://purl.obolibrary.org/obo/NCBITaxon_2697049	Severe acute respiratory syndrome coronavirus 2	http://purl.obolibrary.org/obo/NCBITaxon_2697049
https://www.iedb.org/epitope/1311791	Linear peptide	QEVFAQVKQIYKTPPIKDFGGFNFSQILPDPSKPSK			779	814			surface glycoprotein [Severe acute respiratory syndrome coronavirus 2]	http://www.ncbi.nlm.nih.gov/protein/QKE11719.1	Spike glycoprotein	http://www.uniprot.org/uniprot/P0DTC2	Severe acute respiratory syndrome coronavirus 2	http://purl.obolibrary.org/obo/NCBITaxon_2697049	Severe acute respiratory syndrome coronavirus 2	http://purl.obolibrary.org/obo/NCBITaxon_2697049
https://www.iedb.org/epitope/1311797	Linear peptide	QTGKIADYNYKLPD			414	427			surface glycoprotein [Severe acute respiratory syndrome coronavirus 2]	http://www.ncbi.nlm.nih.gov/protein/QKE11719.1	Spike glycoprotein	http://www.uniprot.org/uniprot/P0DTC2	Severe acute respiratory syndrome coronavirus 2	http://purl.obolibrary.org/obo/NCBITaxon_2697049	Severe acute respiratory syndrome coronavirus 2	http://purl.obolibrary.org/obo/NCBITaxon_2697049
https://www.iedb.org/epitope/1311810	Linear peptide	RKRISNCV			355	362			surface glycoprotein [Severe acute respiratory syndrome coronavirus 2]	http://www.ncbi.nlm.nih.gov/protein/QKE11719.1	Spike glycoprotein	http://www.uniprot.org/uniprot/P0DTC2	Severe acute respiratory syndrome coronavirus 2	http://purl.obolibrary.org/obo/NCBITaxon_2697049	Severe acute respiratory syndrome coronavirus 2	http://purl.obolibrary.org/obo/NCBITaxon_2697049
https://www.iedb.org/epitope/1311813	Linear peptide	RLFRKSNLKP			454	463			surface glycoprotein [Severe acute respiratory syndrome coronavirus 2]	http://www.ncbi.nlm.nih.gov/protein/QKE11719.1	Spike glycoprotein	http://www.uniprot.org/uniprot/P0DTC2	Severe acute respiratory syndrome coronavirus 2	http://purl.obolibrary.org/obo/NCBITaxon_2697049	Severe acute respiratory syndrome coronavirus 2	http://purl.obolibrary.org/obo/NCBITaxon_2697049
https://www.iedb.org/epitope/1311839	Linear peptide	RSFIEDLLFNK			815	825			surface glycoprotein [Severe acute respiratory syndrome coronavirus 2]	http://www.ncbi.nlm.nih.gov/protein/QKE11719.1	Spike glycoprotein	http://www.uniprot.org/uniprot/P0DTC2	Severe acute respiratory syndrome coronavirus 2	http://purl.obolibrary.org/obo/NCBITaxon_2697049	Severe acute respiratory syndrome coronavirus 2	http://purl.obolibrary.org/obo/NCBITaxon_2697049
https://www.iedb.org/epitope/1311840	Linear peptide	RSFIEDLLFNKV			815	826			surface glycoprotein [Severe acute respiratory syndrome coronavirus 2]	http://www.ncbi.nlm.nih.gov/protein/QKE11719.1	Spike glycoprotein	http://www.uniprot.org/uniprot/P0DTC2	Severe acute respiratory syndrome coronavirus 2	http://purl.obolibrary.org/obo/NCBITaxon_2697049	Severe acute respiratory syndrome coronavirus 2	http://purl.obolibrary.org/obo/NCBITaxon_2697049
https://www.iedb.org/epitope/1311868	Linear peptide	TGTGVLTESNKKFLPFQQFGRDIA			547	570			surface glycoprotein [Severe acute respiratory syndrome coronavirus 2]	http://www.ncbi.nlm.nih.gov/protein/QKE11719.1	Spike glycoprotein	http://www.uniprot.org/uniprot/P0DTC2	Severe acute respiratory syndrome coronavirus 2	http://purl.obolibrary.org/obo/NCBITaxon_2697049	Severe acute respiratory syndrome coronavirus 2	http://purl.obolibrary.org/obo/NCBITaxon_2697049
https://www.iedb.org/epitope/1311932	Linear peptide	VRQIAPGQTGKIADYNYKLPDDFTGCVIA			407	435			surface glycoprotein [Severe acute respiratory syndrome coronavirus 2]	http://www.ncbi.nlm.nih.gov/protein/QKE11719.1	Spike glycoprotein	http://www.uniprot.org/uniprot/P0DTC2	Severe acute respiratory syndrome coronavirus 2	http://purl.obolibrary.org/obo/NCBITaxon_2697049	Severe acute respiratory syndrome coronavirus 2	http://purl.obolibrary.org/obo/NCBITaxon_2697049
https://www.iedb.org/epitope/1311941	Linear peptide	YDPLQPELDSFKEELDKYFKNHTS			1138	1161			surface glycoprotein [Severe acute respiratory syndrome coronavirus 2]	http://www.ncbi.nlm.nih.gov/protein/QKE11719.1	Spike glycoprotein	http://www.uniprot.org/uniprot/P0DTC2	Severe acute respiratory syndrome coronavirus 2	http://purl.obolibrary.org/obo/NCBITaxon_2697049	Severe acute respiratory syndrome coronavirus 2	http://purl.obolibrary.org/obo/NCBITaxon_2697049
https://www.iedb.org/epitope/1311944	Linear peptide	YNYKLPDDFT			421	430			surface glycoprotein [Severe acute respiratory syndrome coronavirus 2]	http://www.ncbi.nlm.nih.gov/protein/QKE11719.1	Spike glycoprotein	http://www.uniprot.org/uniprot/P0DTC2	Severe acute respiratory syndrome coronavirus 2	http://purl.obolibrary.org/obo/NCBITaxon_2697049	Severe acute respiratory syndrome coronavirus 2	http://purl.obolibrary.org/obo/NCBITaxon_2697049
https://www.iedb.org/epitope/1312101	Linear peptide	AARDLICAQKFNGLT			845	859			Spike glycoprotein	https://www.uniprot.org/uniprot/P0DTC2.1	Spike glycoprotein	http://www.uniprot.org/uniprot/P0DTC2	Severe acute respiratory syndrome coronavirus 2	http://purl.obolibrary.org/obo/NCBITaxon_2697049	Severe acute respiratory syndrome coronavirus 2	http://purl.obolibrary.org/obo/NCBITaxon_2697049
https://www.iedb.org/epitope/1312102	Linear peptide	AATKMSECVLGQSKR			1025	1039			Spike glycoprotein	https://www.uniprot.org/uniprot/P0DTC2.1	Spike glycoprotein	http://www.uniprot.org/uniprot/P0DTC2	Severe acute respiratory syndrome coronavirus 2	http://purl.obolibrary.org/obo/NCBITaxon_2697049	Severe acute respiratory syndrome coronavirus 2	http://purl.obolibrary.org/obo/NCBITaxon_2697049
https://www.iedb.org/epitope/1312107	Linear peptide	AEHVNNSYECDIPIG			653	667			Spike glycoprotein	https://www.uniprot.org/uniprot/P0DTC2.1	Spike glycoprotein	http://www.uniprot.org/uniprot/P0DTC2	Severe acute respiratory syndrome coronavirus 2	http://purl.obolibrary.org/obo/NCBITaxon_2697049	Severe acute respiratory syndrome coronavirus 2	http://purl.obolibrary.org/obo/NCBITaxon_2697049
https://www.iedb.org/epitope/1312108	Linear peptide	AEIRASANL			1016	1024			Spike glycoprotein	https://www.uniprot.org/uniprot/P0DTC2.1	Spike glycoprotein	http://www.uniprot.org/uniprot/P0DTC2	Severe acute respiratory syndrome coronavirus 2	http://purl.obolibrary.org/obo/NCBITaxon_2697049	Severe acute respiratory syndrome coronavirus 2	http://purl.obolibrary.org/obo/NCBITaxon_2697049
https://www.iedb.org/epitope/1312129	Linear peptide	AIPTNFTISVTTEIL			713	727			Spike glycoprotein	https://www.uniprot.org/uniprot/P0DTC2.1	Spike glycoprotein	http://www.uniprot.org/uniprot/P0DTC2	Severe acute respiratory syndrome coronavirus 2	http://purl.obolibrary.org/obo/NCBITaxon_2697049	Severe acute respiratory syndrome coronavirus 2	http://purl.obolibrary.org/obo/NCBITaxon_2697049
https://www.iedb.org/epitope/1312167	Linear peptide	ALQIPFAMQMAYRFN			893	907			Spike glycoprotein	https://www.uniprot.org/uniprot/P0DTC2.1	Spike glycoprotein	http://www.uniprot.org/uniprot/P0DTC2	Severe acute respiratory syndrome coronavirus 2	http://purl.obolibrary.org/obo/NCBITaxon_2697049	Severe acute respiratory syndrome coronavirus 2	http://purl.obolibrary.org/obo/NCBITaxon_2697049
https://www.iedb.org/epitope/1312226	Linear peptide	ASTEKSNIIRGWIFG			93	107			Spike glycoprotein	https://www.uniprot.org/uniprot/P0DTC2.1	Spike glycoprotein	http://www.uniprot.org/uniprot/P0DTC2	Severe acute respiratory syndrome coronavirus 2	http://purl.obolibrary.org/obo/NCBITaxon_2697049	Severe acute respiratory syndrome coronavirus 2	http://purl.obolibrary.org/obo/NCBITaxon_2697049
https://www.iedb.org/epitope/1312257	Linear peptide	CCKFDEDDSEPVLKG			1253	1267			Chain A, Spike glycoprotein	http://www.ncbi.nlm.nih.gov/protein/7KRQ_A	Spike glycoprotein	http://www.uniprot.org/uniprot/P0DTC2	Severe acute respiratory syndrome coronavirus 2	http://purl.obolibrary.org/obo/NCBITaxon_2697049	Severe acute respiratory syndrome coronavirus 2	http://purl.obolibrary.org/obo/NCBITaxon_2697049
https://www.iedb.org/epitope/1312260	Linear peptide	CGPKKSTNLVKNKCV			525	539			Spike glycoprotein	https://www.uniprot.org/uniprot/P0DTC2.1	Spike glycoprotein	http://www.uniprot.org/uniprot/P0DTC2	Severe acute respiratory syndrome coronavirus 2	http://purl.obolibrary.org/obo/NCBITaxon_2697049	Severe acute respiratory syndrome coronavirus 2	http://purl.obolibrary.org/obo/NCBITaxon_2697049
https://www.iedb.org/epitope/1312262	Linear peptide	CLIGAEHVNNSYECD			649	663			Spike glycoprotein	https://www.uniprot.org/uniprot/P0DTC2.1	Spike glycoprotein	http://www.uniprot.org/uniprot/P0DTC2	Severe acute respiratory syndrome coronavirus 2	http://purl.obolibrary.org/obo/NCBITaxon_2697049	Severe acute respiratory syndrome coronavirus 2	http://purl.obolibrary.org/obo/NCBITaxon_2697049
https://www.iedb.org/epitope/1312272	Linear peptide	CSNLLLQYGSFCTQL			749	763			Spike glycoprotein	https://www.uniprot.org/uniprot/P0DTC2.1	Spike glycoprotein	http://www.uniprot.org/uniprot/P0DTC2	Severe acute respiratory syndrome coronavirus 2	http://purl.obolibrary.org/obo/NCBITaxon_2697049	Severe acute respiratory syndrome coronavirus 2	http://purl.obolibrary.org/obo/NCBITaxon_2697049
https://www.iedb.org/epitope/1312273	Linear peptide	CTEVPVAIHADQLTP			617	631			Spike glycoprotein	https://www.uniprot.org/uniprot/P0DTC2.1	Spike glycoprotein	http://www.uniprot.org/uniprot/P0DTC2	Severe acute respiratory syndrome coronavirus 2	http://purl.obolibrary.org/obo/NCBITaxon_2697049	Severe acute respiratory syndrome coronavirus 2	http://purl.obolibrary.org/obo/NCBITaxon_2697049
https://www.iedb.org/epitope/1312282	Linear peptide	DCTMYICGDSTECSN			737	751			Spike glycoprotein	https://www.uniprot.org/uniprot/P0DTC2.1	Spike glycoprotein	http://www.uniprot.org/uniprot/P0DTC2	Severe acute respiratory syndrome coronavirus 2	http://purl.obolibrary.org/obo/NCBITaxon_2697049	Severe acute respiratory syndrome coronavirus 2	http://purl.obolibrary.org/obo/NCBITaxon_2697049
https://www.iedb.org/epitope/1312283	Linear peptide	DEDDSEPVLKGVKLH			1257	1271			Spike glycoprotein	https://www.uniprot.org/uniprot/P0DTC2.1	Spike glycoprotein	http://www.uniprot.org/uniprot/P0DTC2	Severe acute respiratory syndrome coronavirus 2	http://purl.obolibrary.org/obo/NCBITaxon_2697049	Severe acute respiratory syndrome coronavirus 2	http://purl.obolibrary.org/obo/NCBITaxon_2697049
https://www.iedb.org/epitope/1312289	Linear peptide	DEVRQIAPGQTGKIA			405	419			Spike glycoprotein	https://www.uniprot.org/uniprot/P0DTC2.1	Spike glycoprotein	http://www.uniprot.org/uniprot/P0DTC2	Severe acute respiratory syndrome coronavirus 2	http://purl.obolibrary.org/obo/NCBITaxon_2697049	Severe acute respiratory syndrome coronavirus 2	http://purl.obolibrary.org/obo/NCBITaxon_2697049
https://www.iedb.org/epitope/1312310	Linear peptide	DKVEAEVQIDRLITG			985	999			Spike glycoprotein	https://www.uniprot.org/uniprot/P0DTC2.1	Spike glycoprotein	http://www.uniprot.org/uniprot/P0DTC2	Severe acute respiratory syndrome coronavirus 2	http://purl.obolibrary.org/obo/NCBITaxon_2697049	Severe acute respiratory syndrome coronavirus 2	http://purl.obolibrary.org/obo/NCBITaxon_2697049
https://www.iedb.org/epitope/1312311	Linear peptide	DLCFTNVYADSFVIR			389	403			Spike glycoprotein	https://www.uniprot.org/uniprot/P0DTC2.1	Spike glycoprotein	http://www.uniprot.org/uniprot/P0DTC2	Severe acute respiratory syndrome coronavirus 2	http://purl.obolibrary.org/obo/NCBITaxon_2697049	Severe acute respiratory syndrome coronavirus 2	http://purl.obolibrary.org/obo/NCBITaxon_2697049
https://www.iedb.org/epitope/1312313	Linear peptide	DLFLPFFSNVTWFHA			53	67			Spike glycoprotein	https://www.uniprot.org/uniprot/P0DTC2.1	Spike glycoprotein	http://www.uniprot.org/uniprot/P0DTC2	Severe acute respiratory syndrome coronavirus 2	http://purl.obolibrary.org/obo/NCBITaxon_2697049	Severe acute respiratory syndrome coronavirus 2	http://purl.obolibrary.org/obo/NCBITaxon_2697049
https://www.iedb.org/epitope/1312314	Linear peptide	DLGDISGINASVVNI			1165	1179			Spike glycoprotein	https://www.uniprot.org/uniprot/P0DTC2.1	Spike glycoprotein	http://www.uniprot.org/uniprot/P0DTC2	Severe acute respiratory syndrome coronavirus 2	http://purl.obolibrary.org/obo/NCBITaxon_2697049	Severe acute respiratory syndrome coronavirus 2	http://purl.obolibrary.org/obo/NCBITaxon_2697049
https://www.iedb.org/epitope/1312333	Linear peptide	DSSSGWTAGAAAYYV			253	267			surface glycoprotein [Severe acute respiratory syndrome coronavirus 2]	http://www.ncbi.nlm.nih.gov/protein/YP_009724390.1	Spike glycoprotein	http://www.uniprot.org/uniprot/P0DTC2	Severe acute respiratory syndrome coronavirus 2 Wuhan/Hu-1/2019		Severe acute respiratory syndrome coronavirus 2	http://purl.obolibrary.org/obo/NCBITaxon_2697049
https://www.iedb.org/epitope/1312357	Linear peptide	EILPVSMTKTSVDCT			725	739			Spike glycoprotein	https://www.uniprot.org/uniprot/P0DTC2.1	Spike glycoprotein	http://www.uniprot.org/uniprot/P0DTC2	Severe acute respiratory syndrome coronavirus 2	http://purl.obolibrary.org/obo/NCBITaxon_2697049	Severe acute respiratory syndrome coronavirus 2	http://purl.obolibrary.org/obo/NCBITaxon_2697049
https://www.iedb.org/epitope/1312358	Linear peptide	EIRASANLAATKMSE			1017	1031			Spike glycoprotein	https://www.uniprot.org/uniprot/P0DTC2.1	Spike glycoprotein	http://www.uniprot.org/uniprot/P0DTC2	Severe acute respiratory syndrome coronavirus 2	http://purl.obolibrary.org/obo/NCBITaxon_2697049	Severe acute respiratory syndrome coronavirus 2	http://purl.obolibrary.org/obo/NCBITaxon_2697049
https://www.iedb.org/epitope/1312359	Linear peptide	EKGIYQTSNFRVQPT			309	323			surface glycoprotein [Severe acute respiratory syndrome coronavirus 2]	http://www.ncbi.nlm.nih.gov/protein/YP_009724390.1	Spike glycoprotein	http://www.uniprot.org/uniprot/P0DTC2	Severe acute respiratory syndrome coronavirus 2	http://purl.obolibrary.org/obo/NCBITaxon_2697049	Severe acute respiratory syndrome coronavirus 2	http://purl.obolibrary.org/obo/NCBITaxon_2697049
https://www.iedb.org/epitope/1312376	Linear peptide	EQDKNTQEVFAQVKQ			773	787			Spike glycoprotein	https://www.uniprot.org/uniprot/P0DTC2.1	Spike glycoprotein	http://www.uniprot.org/uniprot/P0DTC2	Severe acute respiratory syndrome coronavirus 2	http://purl.obolibrary.org/obo/NCBITaxon_2697049	Severe acute respiratory syndrome coronavirus 2	http://purl.obolibrary.org/obo/NCBITaxon_2697049
https://www.iedb.org/epitope/1312380	Linear peptide	ERDISTEIYQAGSTP			465	479			Spike glycoprotein	https://www.uniprot.org/uniprot/P0DTC2.1	Spike glycoprotein	http://www.uniprot.org/uniprot/P0DTC2	Severe acute respiratory syndrome coronavirus 2	http://purl.obolibrary.org/obo/NCBITaxon_2697049	Severe acute respiratory syndrome coronavirus 2	http://purl.obolibrary.org/obo/NCBITaxon_2697049
https://www.iedb.org/epitope/1312390	Linear peptide	EYVSQPFLMDLEGKQ			169	183			Spike glycoprotein	https://www.uniprot.org/uniprot/P0DTC2.1	Spike glycoprotein	http://www.uniprot.org/uniprot/P0DTC2	Severe acute respiratory syndrome coronavirus 2	http://purl.obolibrary.org/obo/NCBITaxon_2697049	Severe acute respiratory syndrome coronavirus 2	http://purl.obolibrary.org/obo/NCBITaxon_2697049
https://www.iedb.org/epitope/1312410	Linear peptide	FEYVSQPFL			168	176			Spike glycoprotein	https://www.uniprot.org/uniprot/P0DTC2.1	Spike glycoprotein	http://www.uniprot.org/uniprot/P0DTC2	Severe acute respiratory syndrome coronavirus 2	http://purl.obolibrary.org/obo/NCBITaxon_2697049	Severe acute respiratory syndrome coronavirus 2	http://purl.obolibrary.org/obo/NCBITaxon_2697049
https://www.iedb.org/epitope/1312421	Linear peptide	FGGFNFSQILPDPSK			797	811			Spike glycoprotein	https://www.uniprot.org/uniprot/P0DTC2.1	Spike glycoprotein	http://www.uniprot.org/uniprot/P0DTC2	Severe acute respiratory syndrome coronavirus 2	http://purl.obolibrary.org/obo/NCBITaxon_2697049	Severe acute respiratory syndrome coronavirus 2	http://purl.obolibrary.org/obo/NCBITaxon_2697049
https://www.iedb.org/epitope/1312426	Linear peptide	FHAIHVSGTNGTKRF			65	79			Spike glycoprotein	https://www.uniprot.org/uniprot/P0DTC2.1	Spike glycoprotein	http://www.uniprot.org/uniprot/P0DTC2	Severe acute respiratory syndrome coronavirus 2	http://purl.obolibrary.org/obo/NCBITaxon_2697049	Severe acute respiratory syndrome coronavirus 2	http://purl.obolibrary.org/obo/NCBITaxon_2697049
https://www.iedb.org/epitope/1312434	Linear peptide	FIKQYGDCLGDIAAR			833	847			Spike glycoprotein	https://www.uniprot.org/uniprot/P0DTC2.1	Spike glycoprotein	http://www.uniprot.org/uniprot/P0DTC2	Severe acute respiratory syndrome coronavirus 2	http://purl.obolibrary.org/obo/NCBITaxon_2697049	Severe acute respiratory syndrome coronavirus 2	http://purl.obolibrary.org/obo/NCBITaxon_2697049
https://www.iedb.org/epitope/1312438	Linear peptide	FKCYGVSPTKLNDLC			377	391			Spike glycoprotein	https://www.uniprot.org/uniprot/P0DTC2.1	Spike glycoprotein	http://www.uniprot.org/uniprot/P0DTC2	Severe acute respiratory syndrome coronavirus 2	http://purl.obolibrary.org/obo/NCBITaxon_2697049	Severe acute respiratory syndrome coronavirus 2	http://purl.obolibrary.org/obo/NCBITaxon_2697049
https://www.iedb.org/epitope/1312481	Linear peptide	FPREGVFVSNGTHWF			1089	1103			Spike glycoprotein	https://www.uniprot.org/uniprot/P0DTC2.1	Spike glycoprotein	http://www.uniprot.org/uniprot/P0DTC2	Severe acute respiratory syndrome coronavirus 2	http://purl.obolibrary.org/obo/NCBITaxon_2697049	Severe acute respiratory syndrome coronavirus 2	http://purl.obolibrary.org/obo/NCBITaxon_2697049
https://www.iedb.org/epitope/1312484	Linear peptide	FQFCNDPFLGVYYHK			133	147			Spike glycoprotein	https://www.uniprot.org/uniprot/P0DTC2.1	Spike glycoprotein	http://www.uniprot.org/uniprot/P0DTC2	Severe acute respiratory syndrome coronavirus 2	http://purl.obolibrary.org/obo/NCBITaxon_2697049	Severe acute respiratory syndrome coronavirus 2	http://purl.obolibrary.org/obo/NCBITaxon_2697049
https://www.iedb.org/epitope/1312486	Linear peptide	FQPTNGVGYQPYRVV			497	511			Spike glycoprotein	https://www.uniprot.org/uniprot/P0DTC2.1	Spike glycoprotein	http://www.uniprot.org/uniprot/P0DTC2	Severe acute respiratory syndrome coronavirus 2	http://purl.obolibrary.org/obo/NCBITaxon_2697049	Severe acute respiratory syndrome coronavirus 2	http://purl.obolibrary.org/obo/NCBITaxon_2697049
https://www.iedb.org/epitope/1312488	Linear peptide	FRVYSSANNCTFEYV			157	171			surface glycoprotein [Severe acute respiratory syndrome coronavirus 2]	http://www.ncbi.nlm.nih.gov/protein/YP_009724390.1	Spike glycoprotein	http://www.uniprot.org/uniprot/P0DTC2	Severe acute respiratory syndrome coronavirus 2 Wuhan/Hu-1/2019		Severe acute respiratory syndrome coronavirus 2	http://purl.obolibrary.org/obo/NCBITaxon_2697049
https://www.iedb.org/epitope/1312501	Linear peptide	FTGCVIAWNSNNLDS			429	443			Spike glycoprotein	https://www.uniprot.org/uniprot/P0DTC2.1	Spike glycoprotein	http://www.uniprot.org/uniprot/P0DTC2	Severe acute respiratory syndrome coronavirus 2	http://purl.obolibrary.org/obo/NCBITaxon_2697049	Severe acute respiratory syndrome coronavirus 2	http://purl.obolibrary.org/obo/NCBITaxon_2697049
https://www.iedb.org/epitope/1312522	Linear peptide	FYEPQIITTDNTFVS			1109	1123			Spike glycoprotein	https://www.uniprot.org/uniprot/P0DTC2.1	Spike glycoprotein	http://www.uniprot.org/uniprot/P0DTC2	Severe acute respiratory syndrome coronavirus 2	http://purl.obolibrary.org/obo/NCBITaxon_2697049	Severe acute respiratory syndrome coronavirus 2	http://purl.obolibrary.org/obo/NCBITaxon_2697049
https://www.iedb.org/epitope/1312542	Linear peptide	GFNCYFPLQSYGFQP			485	499			Spike glycoprotein	https://www.uniprot.org/uniprot/P0DTC2.1	Spike glycoprotein	http://www.uniprot.org/uniprot/P0DTC2	Severe acute respiratory syndrome coronavirus 2	http://purl.obolibrary.org/obo/NCBITaxon_2697049	Severe acute respiratory syndrome coronavirus 2	http://purl.obolibrary.org/obo/NCBITaxon_2697049
https://www.iedb.org/epitope/1312547	Linear peptide	GGVSVITPGTNTSNQ			593	607			Spike glycoprotein	https://www.uniprot.org/uniprot/P0DTC2.1	Spike glycoprotein	http://www.uniprot.org/uniprot/P0DTC2	Severe acute respiratory syndrome coronavirus 2	http://purl.obolibrary.org/obo/NCBITaxon_2697049	Severe acute respiratory syndrome coronavirus 2	http://purl.obolibrary.org/obo/NCBITaxon_2697049
https://www.iedb.org/epitope/1312549	Linear peptide	GIAVEQDKNTQEVFA			769	783			Spike glycoprotein	https://www.uniprot.org/uniprot/P0DTC2.1	Spike glycoprotein	http://www.uniprot.org/uniprot/P0DTC2	Severe acute respiratory syndrome coronavirus 2	http://purl.obolibrary.org/obo/NCBITaxon_2697049	Severe acute respiratory syndrome coronavirus 2	http://purl.obolibrary.org/obo/NCBITaxon_2697049
https://www.iedb.org/epitope/1312569	Linear peptide	GLTGTGVLTESNKKF			545	559			Spike glycoprotein	https://www.uniprot.org/uniprot/P0DTC2.1	Spike glycoprotein	http://www.uniprot.org/uniprot/P0DTC2	Severe acute respiratory syndrome coronavirus 2	http://purl.obolibrary.org/obo/NCBITaxon_2697049	Severe acute respiratory syndrome coronavirus 2	http://purl.obolibrary.org/obo/NCBITaxon_2697049
https://www.iedb.org/epitope/1312570	Linear peptide	GLTVLPPLLTDEMIA			857	871			Spike glycoprotein	https://www.uniprot.org/uniprot/P0DTC2.1	Spike glycoprotein	http://www.uniprot.org/uniprot/P0DTC2	Severe acute respiratory syndrome coronavirus 2	http://purl.obolibrary.org/obo/NCBITaxon_2697049	Severe acute respiratory syndrome coronavirus 2	http://purl.obolibrary.org/obo/NCBITaxon_2697049
https://www.iedb.org/epitope/1312600	Linear peptide	GQTGKIADYNYKLPD			413	427			Spike glycoprotein	https://www.uniprot.org/uniprot/P0DTC2.1	Spike glycoprotein	http://www.uniprot.org/uniprot/P0DTC2	Severe acute respiratory syndrome coronavirus 2	http://purl.obolibrary.org/obo/NCBITaxon_2697049	Severe acute respiratory syndrome coronavirus 2	http://purl.obolibrary.org/obo/NCBITaxon_2697049
https://www.iedb.org/epitope/1312621	Linear peptide	GVFVSNGTHWFVTQR			1093	1107			surface glycoprotein [Severe acute respiratory syndrome coronavirus 2]	http://www.ncbi.nlm.nih.gov/protein/YP_009724390.1	Spike glycoprotein	http://www.uniprot.org/uniprot/P0DTC2	Severe acute respiratory syndrome coronavirus 2 Wuhan/Hu-1/2019		Severe acute respiratory syndrome coronavirus 2	http://purl.obolibrary.org/obo/NCBITaxon_2697049
https://www.iedb.org/epitope/1312627	Linear peptide	GVYFASTEK			89	97			Spike glycoprotein	https://www.uniprot.org/uniprot/P0DTC2.1	Spike glycoprotein	http://www.uniprot.org/uniprot/P0DTC2	Severe acute respiratory syndrome coronavirus 2	http://purl.obolibrary.org/obo/NCBITaxon_2697049	Severe acute respiratory syndrome coronavirus 2	http://purl.obolibrary.org/obo/NCBITaxon_2697049
https://www.iedb.org/epitope/1312628	Linear peptide	GVYFASTEKSNIIRG			89	103			Spike glycoprotein	https://www.uniprot.org/uniprot/P0DTC2.1	Spike glycoprotein	http://www.uniprot.org/uniprot/P0DTC2	Severe acute respiratory syndrome coronavirus 2	http://purl.obolibrary.org/obo/NCBITaxon_2697049	Severe acute respiratory syndrome coronavirus 2	http://purl.obolibrary.org/obo/NCBITaxon_2697049
https://www.iedb.org/epitope/1312630	Linear peptide	GVYYHKNNK			142	150			Spike glycoprotein	https://www.uniprot.org/uniprot/P0DTC2.1	Spike glycoprotein	http://www.uniprot.org/uniprot/P0DTC2	Severe acute respiratory syndrome coronavirus 2	http://purl.obolibrary.org/obo/NCBITaxon_2697049	Severe acute respiratory syndrome coronavirus 2	http://purl.obolibrary.org/obo/NCBITaxon_2697049
https://www.iedb.org/epitope/1312631	Linear peptide	GVYYPDKVFRSS			35	46			Spike glycoprotein	https://www.uniprot.org/uniprot/P0DTC2.1	Spike glycoprotein	http://www.uniprot.org/uniprot/P0DTC2	Severe acute respiratory syndrome coronavirus 2	http://purl.obolibrary.org/obo/NCBITaxon_2697049	Severe acute respiratory syndrome coronavirus 2	http://purl.obolibrary.org/obo/NCBITaxon_2697049
https://www.iedb.org/epitope/1312633	Linear peptide	GWTAGAAAYYVGYLQ			257	271			Spike glycoprotein	https://www.uniprot.org/uniprot/P0DTC2.1	Spike glycoprotein	http://www.uniprot.org/uniprot/P0DTC2	Severe acute respiratory syndrome coronavirus 2	http://purl.obolibrary.org/obo/NCBITaxon_2697049	Severe acute respiratory syndrome coronavirus 2	http://purl.obolibrary.org/obo/NCBITaxon_2697049
https://www.iedb.org/epitope/1312663	Linear peptide	HRSYLTPGDSSSGWT			245	259			Spike glycoprotein	https://www.uniprot.org/uniprot/P0DTC2.1	Spike glycoprotein	http://www.uniprot.org/uniprot/P0DTC2	Severe acute respiratory syndrome coronavirus 2	http://purl.obolibrary.org/obo/NCBITaxon_2697049	Severe acute respiratory syndrome coronavirus 2	http://purl.obolibrary.org/obo/NCBITaxon_2697049
https://www.iedb.org/epitope/1312672	Linear peptide	HSTQDLFLPFFSNVT			49	63			Spike glycoprotein	https://www.uniprot.org/uniprot/P0DTC2.1	Spike glycoprotein	http://www.uniprot.org/uniprot/P0DTC2	Severe acute respiratory syndrome coronavirus 2	http://purl.obolibrary.org/obo/NCBITaxon_2697049	Severe acute respiratory syndrome coronavirus 2	http://purl.obolibrary.org/obo/NCBITaxon_2697049
https://www.iedb.org/epitope/1312678	Linear peptide	HVSGTNGTKRFDNPV			69	83			Spike glycoprotein	https://www.uniprot.org/uniprot/P0DTC2.1	Spike glycoprotein	http://www.uniprot.org/uniprot/P0DTC2	Severe acute respiratory syndrome coronavirus 2	http://purl.obolibrary.org/obo/NCBITaxon_2697049	Severe acute respiratory syndrome coronavirus 2	http://purl.obolibrary.org/obo/NCBITaxon_2697049
https://www.iedb.org/epitope/1312683	Linear peptide	IADTTDAVRDPQTLE			569	583			Spike glycoprotein	https://www.uniprot.org/uniprot/P0DTC2.1	Spike glycoprotein	http://www.uniprot.org/uniprot/P0DTC2	Severe acute respiratory syndrome coronavirus 2	http://purl.obolibrary.org/obo/NCBITaxon_2697049	Severe acute respiratory syndrome coronavirus 2	http://purl.obolibrary.org/obo/NCBITaxon_2697049
https://www.iedb.org/epitope/1312688	Linear peptide	IAYTMSLGAENSVAY			693	707			Spike glycoprotein	https://www.uniprot.org/uniprot/P0DTC2.1	Spike glycoprotein	http://www.uniprot.org/uniprot/P0DTC2	Severe acute respiratory syndrome coronavirus 2	http://purl.obolibrary.org/obo/NCBITaxon_2697049	Severe acute respiratory syndrome coronavirus 2	http://purl.obolibrary.org/obo/NCBITaxon_2697049
https://www.iedb.org/epitope/1312689	Linear peptide	IDGYFKIYSKHTPIN			197	211			surface glycoprotein [Severe acute respiratory syndrome coronavirus 2]	http://www.ncbi.nlm.nih.gov/protein/YP_009724390.1	Spike glycoprotein	http://www.uniprot.org/uniprot/P0DTC2	Severe acute respiratory syndrome coronavirus 2	http://purl.obolibrary.org/obo/NCBITaxon_2697049	Severe acute respiratory syndrome coronavirus 2	http://purl.obolibrary.org/obo/NCBITaxon_2697049
https://www.iedb.org/epitope/1312693	Linear peptide	IFGTTLDSKTQSLLI			105	119			Spike glycoprotein	https://www.uniprot.org/uniprot/P0DTC2.1	Spike glycoprotein	http://www.uniprot.org/uniprot/P0DTC2	Severe acute respiratory syndrome coronavirus 2	http://purl.obolibrary.org/obo/NCBITaxon_2697049	Severe acute respiratory syndrome coronavirus 2	http://purl.obolibrary.org/obo/NCBITaxon_2697049
https://www.iedb.org/epitope/1312699	Linear peptide	IGVTQNVLYENQKLI			909	923			Spike glycoprotein	https://www.uniprot.org/uniprot/P0DTC2.1	Spike glycoprotein	http://www.uniprot.org/uniprot/P0DTC2	Severe acute respiratory syndrome coronavirus 2	http://purl.obolibrary.org/obo/NCBITaxon_2697049	Severe acute respiratory syndrome coronavirus 2	http://purl.obolibrary.org/obo/NCBITaxon_2697049
https://www.iedb.org/epitope/1312733	Linear peptide	ILPDPSKPSKRSFIE			805	819			Spike glycoprotein	https://www.uniprot.org/uniprot/P0DTC2.1	Spike glycoprotein	http://www.uniprot.org/uniprot/P0DTC2	Severe acute respiratory syndrome coronavirus 2	http://purl.obolibrary.org/obo/NCBITaxon_2697049	Severe acute respiratory syndrome coronavirus 2	http://purl.obolibrary.org/obo/NCBITaxon_2697049
https://www.iedb.org/epitope/1312746	Linear peptide	INITRFQTLLALHRS			233	247			Spike glycoprotein	https://www.uniprot.org/uniprot/P0DTC2.1	Spike glycoprotein	http://www.uniprot.org/uniprot/P0DTC2	Severe acute respiratory syndrome coronavirus 2	http://purl.obolibrary.org/obo/NCBITaxon_2697049	Severe acute respiratory syndrome coronavirus 2	http://purl.obolibrary.org/obo/NCBITaxon_2697049
https://www.iedb.org/epitope/1312773	Linear peptide	IRAAEIRASANLAAT			1013	1027			Spike glycoprotein	https://www.uniprot.org/uniprot/P0DTC2.1	Spike glycoprotein	http://www.uniprot.org/uniprot/P0DTC2	Severe acute respiratory syndrome coronavirus 2	http://purl.obolibrary.org/obo/NCBITaxon_2697049	Severe acute respiratory syndrome coronavirus 2	http://purl.obolibrary.org/obo/NCBITaxon_2697049
https://www.iedb.org/epitope/1312775	Linear peptide	ISSVLNDILSRLDKV			973	987			Spike glycoprotein	https://www.uniprot.org/uniprot/P0DTC2.1	Spike glycoprotein	http://www.uniprot.org/uniprot/P0DTC2	Severe acute respiratory syndrome coronavirus 2	http://purl.obolibrary.org/obo/NCBITaxon_2697049	Severe acute respiratory syndrome coronavirus 2	http://purl.obolibrary.org/obo/NCBITaxon_2697049
https://www.iedb.org/epitope/1312780	Linear peptide	ITDAVDCALDPLSET			285	299			Spike glycoprotein	https://www.uniprot.org/uniprot/P0DTC2.1	Spike glycoprotein	http://www.uniprot.org/uniprot/P0DTC2	Severe acute respiratory syndrome coronavirus 2	http://purl.obolibrary.org/obo/NCBITaxon_2697049	Severe acute respiratory syndrome coronavirus 2	http://purl.obolibrary.org/obo/NCBITaxon_2697049
https://www.iedb.org/epitope/1312823	Linear peptide	KGYHLMSFPQSAPHG			1045	1059			Spike glycoprotein	https://www.uniprot.org/uniprot/P0DTC2.1	Spike glycoprotein	http://www.uniprot.org/uniprot/P0DTC2	Severe acute respiratory syndrome coronavirus 2	http://purl.obolibrary.org/obo/NCBITaxon_2697049	Severe acute respiratory syndrome coronavirus 2	http://purl.obolibrary.org/obo/NCBITaxon_2697049
https://www.iedb.org/epitope/1312824	Linear peptide	KIADYNYKLPDDFTG			417	431			Spike glycoprotein	https://www.uniprot.org/uniprot/P0DTC2.1	Spike glycoprotein	http://www.uniprot.org/uniprot/P0DTC2	Severe acute respiratory syndrome coronavirus 2	http://purl.obolibrary.org/obo/NCBITaxon_2697049	Severe acute respiratory syndrome coronavirus 2	http://purl.obolibrary.org/obo/NCBITaxon_2697049
https://www.iedb.org/epitope/1312838	Linear peptide	KIQDSLSSTASALGK			933	947			Spike glycoprotein	https://www.uniprot.org/uniprot/P0DTC2.1	Spike glycoprotein	http://www.uniprot.org/uniprot/P0DTC2	Severe acute respiratory syndrome coronavirus 2	http://purl.obolibrary.org/obo/NCBITaxon_2697049	Severe acute respiratory syndrome coronavirus 2	http://purl.obolibrary.org/obo/NCBITaxon_2697049
https://www.iedb.org/epitope/1312849	Linear peptide	KKFLPFQQFGRDIAD			557	571			Spike glycoprotein	https://www.uniprot.org/uniprot/P0DTC2.1	Spike glycoprotein	http://www.uniprot.org/uniprot/P0DTC2	Severe acute respiratory syndrome coronavirus 2	http://purl.obolibrary.org/obo/NCBITaxon_2697049	Severe acute respiratory syndrome coronavirus 2	http://purl.obolibrary.org/obo/NCBITaxon_2697049
https://www.iedb.org/epitope/1312875	Linear peptide	KNFTTAPAICHDGKA			1073	1087			Spike glycoprotein	https://www.uniprot.org/uniprot/P0DTC2.1	Spike glycoprotein	http://www.uniprot.org/uniprot/P0DTC2	Severe acute respiratory syndrome coronavirus 2	http://purl.obolibrary.org/obo/NCBITaxon_2697049	Severe acute respiratory syndrome coronavirus 2	http://purl.obolibrary.org/obo/NCBITaxon_2697049
https://www.iedb.org/epitope/1312897	Linear peptide	KRFDNPVLPFNDGVY			77	91			Spike glycoprotein	https://www.uniprot.org/uniprot/P0DTC2.1	Spike glycoprotein	http://www.uniprot.org/uniprot/P0DTC2	Severe acute respiratory syndrome coronavirus 2	http://purl.obolibrary.org/obo/NCBITaxon_2697049	Severe acute respiratory syndrome coronavirus 2	http://purl.obolibrary.org/obo/NCBITaxon_2697049
https://www.iedb.org/epitope/1312907	Linear peptide	KSTNLVKNKCVNFNF			529	543			Spike glycoprotein	https://www.uniprot.org/uniprot/P0DTC2.1	Spike glycoprotein	http://www.uniprot.org/uniprot/P0DTC2	Severe acute respiratory syndrome coronavirus 2	http://purl.obolibrary.org/obo/NCBITaxon_2697049	Severe acute respiratory syndrome coronavirus 2	http://purl.obolibrary.org/obo/NCBITaxon_2697049
https://www.iedb.org/epitope/1312917	Linear peptide	KTQSLLIVNNATNVV			113	127			Spike glycoprotein	https://www.uniprot.org/uniprot/P0DTC2.1	Spike glycoprotein	http://www.uniprot.org/uniprot/P0DTC2	Severe acute respiratory syndrome coronavirus 2	http://purl.obolibrary.org/obo/NCBITaxon_2697049	Severe acute respiratory syndrome coronavirus 2	http://purl.obolibrary.org/obo/NCBITaxon_2697049
https://www.iedb.org/epitope/1312924	Linear peptide	KTSVDCTMYICGDST			733	747			Spike glycoprotein	https://www.uniprot.org/uniprot/P0DTC2.1	Spike glycoprotein	http://www.uniprot.org/uniprot/P0DTC2	Severe acute respiratory syndrome coronavirus 2	http://purl.obolibrary.org/obo/NCBITaxon_2697049	Severe acute respiratory syndrome coronavirus 2	http://purl.obolibrary.org/obo/NCBITaxon_2697049
https://www.iedb.org/epitope/1312928	Linear peptide	KVCEFQFCNDPFLGV			129	143			Spike glycoprotein	https://www.uniprot.org/uniprot/P0DTC2.1	Spike glycoprotein	http://www.uniprot.org/uniprot/P0DTC2	Severe acute respiratory syndrome coronavirus 2	http://purl.obolibrary.org/obo/NCBITaxon_2697049	Severe acute respiratory syndrome coronavirus 2	http://purl.obolibrary.org/obo/NCBITaxon_2697049
https://www.iedb.org/epitope/1312933	Linear peptide	KVTLADAGFIKQYGD			825	839			Spike glycoprotein	https://www.uniprot.org/uniprot/P0DTC2.1	Spike glycoprotein	http://www.uniprot.org/uniprot/P0DTC2	Severe acute respiratory syndrome coronavirus 2	http://purl.obolibrary.org/obo/NCBITaxon_2697049	Severe acute respiratory syndrome coronavirus 2	http://purl.obolibrary.org/obo/NCBITaxon_2697049
https://www.iedb.org/epitope/1312935	Linear peptide	KYEQYIKWPWYIWLG			1205	1219			Spike glycoprotein	https://www.uniprot.org/uniprot/P0DTC2.1	Spike glycoprotein	http://www.uniprot.org/uniprot/P0DTC2	Severe acute respiratory syndrome coronavirus 2	http://purl.obolibrary.org/obo/NCBITaxon_2697049	Severe acute respiratory syndrome coronavirus 2	http://purl.obolibrary.org/obo/NCBITaxon_2697049
https://www.iedb.org/epitope/1312956	Linear peptide	LDITPCSFGGVSVIT			585	599			Spike glycoprotein	https://www.uniprot.org/uniprot/P0DTC2.1	Spike glycoprotein	http://www.uniprot.org/uniprot/P0DTC2	Severe acute respiratory syndrome coronavirus 2	http://purl.obolibrary.org/obo/NCBITaxon_2697049	Severe acute respiratory syndrome coronavirus 2	http://purl.obolibrary.org/obo/NCBITaxon_2697049
https://www.iedb.org/epitope/1312959	Linear peptide	LDPLSETKCTLKSFT			293	307			Spike glycoprotein	https://www.uniprot.org/uniprot/P0DTC2.1	Spike glycoprotein	http://www.uniprot.org/uniprot/P0DTC2	Severe acute respiratory syndrome coronavirus 2	http://purl.obolibrary.org/obo/NCBITaxon_2697049	Severe acute respiratory syndrome coronavirus 2	http://purl.obolibrary.org/obo/NCBITaxon_2697049
https://www.iedb.org/epitope/1312961	Linear peptide	LDSFKEELDKYFKNH			1145	1159			Spike glycoprotein	https://www.uniprot.org/uniprot/P0DTC2.1	Spike glycoprotein	http://www.uniprot.org/uniprot/P0DTC2	Severe acute respiratory syndrome coronavirus 2	http://purl.obolibrary.org/obo/NCBITaxon_2697049	Severe acute respiratory syndrome coronavirus 2	http://purl.obolibrary.org/obo/NCBITaxon_2697049
https://www.iedb.org/epitope/1312963	Linear peptide	LEILDITPC			582	590			Spike glycoprotein	https://www.uniprot.org/uniprot/P0DTC2.1	Spike glycoprotein	http://www.uniprot.org/uniprot/P0DTC2	Severe acute respiratory syndrome coronavirus 2	http://purl.obolibrary.org/obo/NCBITaxon_2697049	Severe acute respiratory syndrome coronavirus 2	http://purl.obolibrary.org/obo/NCBITaxon_2697049
https://www.iedb.org/epitope/1312974	Linear peptide	LGKLQDVVNQNAQAL			945	959			Spike glycoprotein	https://www.uniprot.org/uniprot/P0DTC2.1	Spike glycoprotein	http://www.uniprot.org/uniprot/P0DTC2	Severe acute respiratory syndrome coronavirus 2	http://purl.obolibrary.org/obo/NCBITaxon_2697049	Severe acute respiratory syndrome coronavirus 2	http://purl.obolibrary.org/obo/NCBITaxon_2697049
https://www.iedb.org/epitope/1313008	Linear peptide	LLQYGSFCTQLNRAL			753	767			Spike glycoprotein	https://www.uniprot.org/uniprot/P0DTC2.1	Spike glycoprotein	http://www.uniprot.org/uniprot/P0DTC2	Severe acute respiratory syndrome coronavirus 2	http://purl.obolibrary.org/obo/NCBITaxon_2697049	Severe acute respiratory syndrome coronavirus 2	http://purl.obolibrary.org/obo/NCBITaxon_2697049
https://www.iedb.org/epitope/1313029	Linear peptide	LMSFPQSAPHGVVFL			1049	1063			Spike glycoprotein	https://www.uniprot.org/uniprot/P0DTC2.1	Spike glycoprotein	http://www.uniprot.org/uniprot/P0DTC2	Severe acute respiratory syndrome coronavirus 2	http://purl.obolibrary.org/obo/NCBITaxon_2697049	Severe acute respiratory syndrome coronavirus 2	http://purl.obolibrary.org/obo/NCBITaxon_2697049
https://www.iedb.org/epitope/1313033	Linear peptide	LNESLIDLQELGKYE			1193	1207			Spike glycoprotein	https://www.uniprot.org/uniprot/P0DTC2.1	Spike glycoprotein	http://www.uniprot.org/uniprot/P0DTC2	Severe acute respiratory syndrome coronavirus 2	http://purl.obolibrary.org/obo/NCBITaxon_2697049	Severe acute respiratory syndrome coronavirus 2	http://purl.obolibrary.org/obo/NCBITaxon_2697049
https://www.iedb.org/epitope/1313043	Linear peptide	LPDDFTGCVIAWNSN			425	439			Spike glycoprotein	https://www.uniprot.org/uniprot/P0DTC2.1	Spike glycoprotein	http://www.uniprot.org/uniprot/P0DTC2	Severe acute respiratory syndrome coronavirus 2	http://purl.obolibrary.org/obo/NCBITaxon_2697049	Severe acute respiratory syndrome coronavirus 2	http://purl.obolibrary.org/obo/NCBITaxon_2697049
https://www.iedb.org/epitope/1313051	Linear peptide	LPIGINITRFQTLLA			229	243			Spike glycoprotein	https://www.uniprot.org/uniprot/P0DTC2.1	Spike glycoprotein	http://www.uniprot.org/uniprot/P0DTC2	Severe acute respiratory syndrome coronavirus 2	http://purl.obolibrary.org/obo/NCBITaxon_2697049	Severe acute respiratory syndrome coronavirus 2	http://purl.obolibrary.org/obo/NCBITaxon_2697049
https://www.iedb.org/epitope/1313083	Linear peptide	LSFELLHAPATVCGP			513	527			Spike glycoprotein	https://www.uniprot.org/uniprot/P0DTC2.1	Spike glycoprotein	http://www.uniprot.org/uniprot/P0DTC2	Severe acute respiratory syndrome coronavirus 2	http://purl.obolibrary.org/obo/NCBITaxon_2697049	Severe acute respiratory syndrome coronavirus 2	http://purl.obolibrary.org/obo/NCBITaxon_2697049
https://www.iedb.org/epitope/1313106	Linear peptide	LTPGDSSSGWTAGAA			249	263			Spike glycoprotein	https://www.uniprot.org/uniprot/P0DTC2.1	Spike glycoprotein	http://www.uniprot.org/uniprot/P0DTC2	Severe acute respiratory syndrome coronavirus 2	http://purl.obolibrary.org/obo/NCBITaxon_2697049	Severe acute respiratory syndrome coronavirus 2	http://purl.obolibrary.org/obo/NCBITaxon_2697049
https://www.iedb.org/epitope/1313108	Linear peptide	LTPTWRVYSTGSNVF			629	643			Spike glycoprotein	https://www.uniprot.org/uniprot/P0DTC2.1	Spike glycoprotein	http://www.uniprot.org/uniprot/P0DTC2	Severe acute respiratory syndrome coronavirus 2	http://purl.obolibrary.org/obo/NCBITaxon_2697049	Severe acute respiratory syndrome coronavirus 2	http://purl.obolibrary.org/obo/NCBITaxon_2697049
https://www.iedb.org/epitope/1313114	Linear peptide	LVKNKCVNFNFNGLT			533	547			Spike glycoprotein	https://www.uniprot.org/uniprot/P0DTC2.1	Spike glycoprotein	http://www.uniprot.org/uniprot/P0DTC2	Severe acute respiratory syndrome coronavirus 2	http://purl.obolibrary.org/obo/NCBITaxon_2697049	Severe acute respiratory syndrome coronavirus 2	http://purl.obolibrary.org/obo/NCBITaxon_2697049
https://www.iedb.org/epitope/1313117	Linear peptide	LVLLPLVSSQCVNLT			5	19			Spike glycoprotein	https://www.uniprot.org/uniprot/P0DTC2.1	Spike glycoprotein	http://www.uniprot.org/uniprot/P0DTC2	Severe acute respiratory syndrome coronavirus 2	http://purl.obolibrary.org/obo/NCBITaxon_2697049	Severe acute respiratory syndrome coronavirus 2	http://purl.obolibrary.org/obo/NCBITaxon_2697049
https://www.iedb.org/epitope/1313147	Linear peptide	MDLEGKQGNFKNLRE			177	191			Spike glycoprotein	https://www.uniprot.org/uniprot/P0DTC2.1	Spike glycoprotein	http://www.uniprot.org/uniprot/P0DTC2	Severe acute respiratory syndrome coronavirus 2	http://purl.obolibrary.org/obo/NCBITaxon_2697049	Severe acute respiratory syndrome coronavirus 2	http://purl.obolibrary.org/obo/NCBITaxon_2697049
https://www.iedb.org/epitope/1313153	Linear peptide	MIAQYTSAL			869	877			Spike glycoprotein	https://www.uniprot.org/uniprot/P0DTC2.1	Spike glycoprotein	http://www.uniprot.org/uniprot/P0DTC2	Severe acute respiratory syndrome coronavirus 2	http://purl.obolibrary.org/obo/NCBITaxon_2697049	Severe acute respiratory syndrome coronavirus 2	http://purl.obolibrary.org/obo/NCBITaxon_2697049
https://www.iedb.org/epitope/1313154	Linear peptide	MIAQYTSALLAGTIT			869	883			Spike glycoprotein	https://www.uniprot.org/uniprot/P0DTC2.1	Spike glycoprotein	http://www.uniprot.org/uniprot/P0DTC2	Severe acute respiratory syndrome coronavirus 2	http://purl.obolibrary.org/obo/NCBITaxon_2697049	Severe acute respiratory syndrome coronavirus 2	http://purl.obolibrary.org/obo/NCBITaxon_2697049
https://www.iedb.org/epitope/1313176	Linear peptide	MSLGAENSVAYSNNS			697	711			Spike glycoprotein	https://www.uniprot.org/uniprot/P0DTC2.1	Spike glycoprotein	http://www.uniprot.org/uniprot/P0DTC2	Severe acute respiratory syndrome coronavirus 2	http://purl.obolibrary.org/obo/NCBITaxon_2697049	Severe acute respiratory syndrome coronavirus 2	http://purl.obolibrary.org/obo/NCBITaxon_2697049
https://www.iedb.org/epitope/1313192	Linear peptide	NASVVNIQKEIDRLN			1173	1187			Spike glycoprotein	https://www.uniprot.org/uniprot/P0DTC2.1	Spike glycoprotein	http://www.uniprot.org/uniprot/P0DTC2	Severe acute respiratory syndrome coronavirus 2	http://purl.obolibrary.org/obo/NCBITaxon_2697049	Severe acute respiratory syndrome coronavirus 2	http://purl.obolibrary.org/obo/NCBITaxon_2697049
https://www.iedb.org/epitope/1313193	Linear peptide	NCDVVIGIVNNTVYD			1125	1139			Spike glycoprotein	https://www.uniprot.org/uniprot/P0DTC2.1	Spike glycoprotein	http://www.uniprot.org/uniprot/P0DTC2	Severe acute respiratory syndrome coronavirus 2	http://purl.obolibrary.org/obo/NCBITaxon_2697049	Severe acute respiratory syndrome coronavirus 2	http://purl.obolibrary.org/obo/NCBITaxon_2697049
https://www.iedb.org/epitope/1313194	Linear peptide	NCTFEYVSQPFLMDL			165	179			Spike glycoprotein	https://www.uniprot.org/uniprot/P0DTC2.1	Spike glycoprotein	http://www.uniprot.org/uniprot/P0DTC2	Severe acute respiratory syndrome coronavirus 2	http://purl.obolibrary.org/obo/NCBITaxon_2697049	Severe acute respiratory syndrome coronavirus 2	http://purl.obolibrary.org/obo/NCBITaxon_2697049
https://www.iedb.org/epitope/1313195	Linear peptide	NDPFLGVYYHKNNKS			137	151			Spike glycoprotein	https://www.uniprot.org/uniprot/P0DTC2.1	Spike glycoprotein	http://www.uniprot.org/uniprot/P0DTC2	Severe acute respiratory syndrome coronavirus 2	http://purl.obolibrary.org/obo/NCBITaxon_2697049	Severe acute respiratory syndrome coronavirus 2	http://purl.obolibrary.org/obo/NCBITaxon_2697049
https://www.iedb.org/epitope/1313203	Linear peptide	NFRVQPTESIVRFPN			317	331			Spike glycoprotein	https://www.uniprot.org/uniprot/P0DTC2.1	Spike glycoprotein	http://www.uniprot.org/uniprot/P0DTC2	Severe acute respiratory syndrome coronavirus 2	http://purl.obolibrary.org/obo/NCBITaxon_2697049	Severe acute respiratory syndrome coronavirus 2	http://purl.obolibrary.org/obo/NCBITaxon_2697049
https://www.iedb.org/epitope/1313204	Linear peptide	NFTISVTTEILPVSM			717	731			Spike glycoprotein	https://www.uniprot.org/uniprot/P0DTC2.1	Spike glycoprotein	http://www.uniprot.org/uniprot/P0DTC2	Severe acute respiratory syndrome coronavirus 2	http://purl.obolibrary.org/obo/NCBITaxon_2697049	Severe acute respiratory syndrome coronavirus 2	http://purl.obolibrary.org/obo/NCBITaxon_2697049
https://www.iedb.org/epitope/1313211	Linear peptide	NKSWMESEFRVYSSA			149	163			Spike glycoprotein	https://www.uniprot.org/uniprot/P0DTC2.1	Spike glycoprotein	http://www.uniprot.org/uniprot/P0DTC2	Severe acute respiratory syndrome coronavirus 2	http://purl.obolibrary.org/obo/NCBITaxon_2697049	Severe acute respiratory syndrome coronavirus 2	http://purl.obolibrary.org/obo/NCBITaxon_2697049
https://www.iedb.org/epitope/1313223	Linear peptide	NLTTRTQLPPAYTNS			17	31			Spike glycoprotein	https://www.uniprot.org/uniprot/P0DTC2.1	Spike glycoprotein	http://www.uniprot.org/uniprot/P0DTC2	Severe acute respiratory syndrome coronavirus 2	http://purl.obolibrary.org/obo/NCBITaxon_2697049	Severe acute respiratory syndrome coronavirus 2	http://purl.obolibrary.org/obo/NCBITaxon_2697049
https://www.iedb.org/epitope/1313229	Linear peptide	NNSIAIPTNFTISVT			709	723			Spike glycoprotein	https://www.uniprot.org/uniprot/P0DTC2.1	Spike glycoprotein	http://www.uniprot.org/uniprot/P0DTC2	Severe acute respiratory syndrome coronavirus 2	http://purl.obolibrary.org/obo/NCBITaxon_2697049	Severe acute respiratory syndrome coronavirus 2	http://purl.obolibrary.org/obo/NCBITaxon_2697049
https://www.iedb.org/epitope/1313230	Linear peptide	NNSYECDIPIGAGIC			657	671			Spike glycoprotein	https://www.uniprot.org/uniprot/P0DTC2.1	Spike glycoprotein	http://www.uniprot.org/uniprot/P0DTC2	Severe acute respiratory syndrome coronavirus 2	http://purl.obolibrary.org/obo/NCBITaxon_2697049	Severe acute respiratory syndrome coronavirus 2	http://purl.obolibrary.org/obo/NCBITaxon_2697049
https://www.iedb.org/epitope/1313242	Linear peptide	NQNAQALNTLVKQLS			953	967			Spike glycoprotein	https://www.uniprot.org/uniprot/P0DTC2.1	Spike glycoprotein	http://www.uniprot.org/uniprot/P0DTC2	Severe acute respiratory syndrome coronavirus 2	http://purl.obolibrary.org/obo/NCBITaxon_2697049	Severe acute respiratory syndrome coronavirus 2	http://purl.obolibrary.org/obo/NCBITaxon_2697049
https://www.iedb.org/epitope/1313244	Linear peptide	NSASFSTFK			370	378			Spike glycoprotein	https://www.uniprot.org/uniprot/P0DTC2.1	Spike glycoprotein	http://www.uniprot.org/uniprot/P0DTC2	Severe acute respiratory syndrome coronavirus 2	http://purl.obolibrary.org/obo/NCBITaxon_2697049	Severe acute respiratory syndrome coronavirus 2	http://purl.obolibrary.org/obo/NCBITaxon_2697049
https://www.iedb.org/epitope/1313249	Linear peptide	NSNNLDSKVGGNYNY			437	451			Spike glycoprotein	https://www.uniprot.org/uniprot/P0DTC2.1	Spike glycoprotein	http://www.uniprot.org/uniprot/P0DTC2	Severe acute respiratory syndrome coronavirus 2	http://purl.obolibrary.org/obo/NCBITaxon_2697049	Severe acute respiratory syndrome coronavirus 2	http://purl.obolibrary.org/obo/NCBITaxon_2697049
https://www.iedb.org/epitope/1313257	Linear peptide	NTQEVFAQVKQIYKT			777	791			Chain A, Spike glycoprotein	http://www.ncbi.nlm.nih.gov/protein/7KRQ_A	Spike glycoprotein	http://www.uniprot.org/uniprot/P0DTC2	Severe acute respiratory syndrome coronavirus 2	http://purl.obolibrary.org/obo/NCBITaxon_2697049	Severe acute respiratory syndrome coronavirus 2	http://purl.obolibrary.org/obo/NCBITaxon_2697049
https://www.iedb.org/epitope/1313262	Linear peptide	NVVIKVCEFQFCNDP			125	139			Spike glycoprotein	https://www.uniprot.org/uniprot/P0DTC2.1	Spike glycoprotein	http://www.uniprot.org/uniprot/P0DTC2	Severe acute respiratory syndrome coronavirus 2	http://purl.obolibrary.org/obo/NCBITaxon_2697049	Severe acute respiratory syndrome coronavirus 2	http://purl.obolibrary.org/obo/NCBITaxon_2697049
https://www.iedb.org/epitope/1313269	Linear peptide	NYNYLYRLF			448	456			Spike glycoprotein	https://www.uniprot.org/uniprot/P0DTC2.1	Spike glycoprotein	http://www.uniprot.org/uniprot/P0DTC2	Severe acute respiratory syndrome coronavirus 2	http://purl.obolibrary.org/obo/NCBITaxon_2697049	Severe acute respiratory syndrome coronavirus 2	http://purl.obolibrary.org/obo/NCBITaxon_2697049
https://www.iedb.org/epitope/1313273	Linear peptide	PAQEKNFTTAPAICH			1069	1083			Spike glycoprotein	https://www.uniprot.org/uniprot/P0DTC2.1	Spike glycoprotein	http://www.uniprot.org/uniprot/P0DTC2	Severe acute respiratory syndrome coronavirus 2	http://purl.obolibrary.org/obo/NCBITaxon_2697049	Severe acute respiratory syndrome coronavirus 2	http://purl.obolibrary.org/obo/NCBITaxon_2697049
https://www.iedb.org/epitope/1313276	Linear peptide	PFFSNVTWFHAIHVS			57	71			Spike glycoprotein	https://www.uniprot.org/uniprot/P0DTC2.1	Spike glycoprotein	http://www.uniprot.org/uniprot/P0DTC2	Severe acute respiratory syndrome coronavirus 2	http://purl.obolibrary.org/obo/NCBITaxon_2697049	Severe acute respiratory syndrome coronavirus 2	http://purl.obolibrary.org/obo/NCBITaxon_2697049
https://www.iedb.org/epitope/1313277	Linear peptide	PFGEVFNATRFASVY			337	351			Spike glycoprotein	https://www.uniprot.org/uniprot/P0DTC2.1	Spike glycoprotein	http://www.uniprot.org/uniprot/P0DTC2	Severe acute respiratory syndrome coronavirus 2	http://purl.obolibrary.org/obo/NCBITaxon_2697049	Severe acute respiratory syndrome coronavirus 2	http://purl.obolibrary.org/obo/NCBITaxon_2697049
https://www.iedb.org/epitope/1313279	Linear peptide	PFNDGVYFASTEKSN			85	99			Spike glycoprotein	https://www.uniprot.org/uniprot/P0DTC2.1	Spike glycoprotein	http://www.uniprot.org/uniprot/P0DTC2	Severe acute respiratory syndrome coronavirus 2	http://purl.obolibrary.org/obo/NCBITaxon_2697049	Severe acute respiratory syndrome coronavirus 2	http://purl.obolibrary.org/obo/NCBITaxon_2697049
https://www.iedb.org/epitope/1313282	Linear peptide	PIKDFGGFNFSQILP			793	807			Spike glycoprotein	https://www.uniprot.org/uniprot/P0DTC2.1	Spike glycoprotein	http://www.uniprot.org/uniprot/P0DTC2	Severe acute respiratory syndrome coronavirus 2	http://purl.obolibrary.org/obo/NCBITaxon_2697049	Severe acute respiratory syndrome coronavirus 2	http://purl.obolibrary.org/obo/NCBITaxon_2697049
https://www.iedb.org/epitope/1313285	Linear peptide	PINLVRDLPQGFSAL			209	223			Spike glycoprotein	https://www.uniprot.org/uniprot/P0DTC2.1	Spike glycoprotein	http://www.uniprot.org/uniprot/P0DTC2	Severe acute respiratory syndrome coronavirus 2	http://purl.obolibrary.org/obo/NCBITaxon_2697049	Severe acute respiratory syndrome coronavirus 2	http://purl.obolibrary.org/obo/NCBITaxon_2697049
https://www.iedb.org/epitope/1313286	Linear peptide	PINLVRDLPQGFWAL			209	223			surface glycoprotein [Severe acute respiratory syndrome coronavirus 2]	http://www.ncbi.nlm.nih.gov/protein/QHZ00379.1	Spike glycoprotein	http://www.uniprot.org/uniprot/P0DTC2	Severe acute respiratory syndrome coronavirus 2	http://purl.obolibrary.org/obo/NCBITaxon_2697049	Severe acute respiratory syndrome coronavirus 2	http://purl.obolibrary.org/obo/NCBITaxon_2697049
https://www.iedb.org/epitope/1313291	Linear peptide	PLVDLPIGINITRFQ			225	239			Spike glycoprotein	https://www.uniprot.org/uniprot/P0DTC2.1	Spike glycoprotein	http://www.uniprot.org/uniprot/P0DTC2	Severe acute respiratory syndrome coronavirus 2	http://purl.obolibrary.org/obo/NCBITaxon_2697049	Severe acute respiratory syndrome coronavirus 2	http://purl.obolibrary.org/obo/NCBITaxon_2697049
https://www.iedb.org/epitope/1313292	Linear peptide	PLVSSQCVNLTTRTQ			9	23			Spike glycoprotein	https://www.uniprot.org/uniprot/P0DTC2.1	Spike glycoprotein	http://www.uniprot.org/uniprot/P0DTC2	Severe acute respiratory syndrome coronavirus 2	http://purl.obolibrary.org/obo/NCBITaxon_2697049	Severe acute respiratory syndrome coronavirus 2	http://purl.obolibrary.org/obo/NCBITaxon_2697049
https://www.iedb.org/epitope/1313307	Linear peptide	PQSAPHGVVFLHVTY			1053	1067			Spike glycoprotein	https://www.uniprot.org/uniprot/P0DTC2.1	Spike glycoprotein	http://www.uniprot.org/uniprot/P0DTC2	Severe acute respiratory syndrome coronavirus 2	http://purl.obolibrary.org/obo/NCBITaxon_2697049	Severe acute respiratory syndrome coronavirus 2	http://purl.obolibrary.org/obo/NCBITaxon_2697049
https://www.iedb.org/epitope/1313311	Linear peptide	PSKPSKRSFIEDLLF			809	823			Spike glycoprotein	https://www.uniprot.org/uniprot/P0DTC2.1	Spike glycoprotein	http://www.uniprot.org/uniprot/P0DTC2	Severe acute respiratory syndrome coronavirus 2	http://purl.obolibrary.org/obo/NCBITaxon_2697049	Severe acute respiratory syndrome coronavirus 2	http://purl.obolibrary.org/obo/NCBITaxon_2697049
https://www.iedb.org/epitope/1313324	Linear peptide	QALNTLVKQLSSNFG			957	971			Spike glycoprotein	https://www.uniprot.org/uniprot/P0DTC2.1	Spike glycoprotein	http://www.uniprot.org/uniprot/P0DTC2	Severe acute respiratory syndrome coronavirus 2	http://purl.obolibrary.org/obo/NCBITaxon_2697049	Severe acute respiratory syndrome coronavirus 2	http://purl.obolibrary.org/obo/NCBITaxon_2697049
https://www.iedb.org/epitope/1313338	Linear peptide	QIAPGQTGKIADYNY			409	423			Spike glycoprotein	https://www.uniprot.org/uniprot/P0DTC2.1	Spike glycoprotein	http://www.uniprot.org/uniprot/P0DTC2	Severe acute respiratory syndrome coronavirus 2	http://purl.obolibrary.org/obo/NCBITaxon_2697049	Severe acute respiratory syndrome coronavirus 2	http://purl.obolibrary.org/obo/NCBITaxon_2697049
https://www.iedb.org/epitope/1313341	Linear peptide	QIITTDNTFVSGNCD			1113	1127			Spike glycoprotein	https://www.uniprot.org/uniprot/P0DTC2.1	Spike glycoprotein	http://www.uniprot.org/uniprot/P0DTC2	Severe acute respiratory syndrome coronavirus 2	http://purl.obolibrary.org/obo/NCBITaxon_2697049	Severe acute respiratory syndrome coronavirus 2	http://purl.obolibrary.org/obo/NCBITaxon_2697049
https://www.iedb.org/epitope/1313344	Linear peptide	QIYKTPPIK			787	795			Spike glycoprotein	https://www.uniprot.org/uniprot/P0DTC2.1	Spike glycoprotein	http://www.uniprot.org/uniprot/P0DTC2	Severe acute respiratory syndrome coronavirus 2	http://purl.obolibrary.org/obo/NCBITaxon_2697049	Severe acute respiratory syndrome coronavirus 2	http://purl.obolibrary.org/obo/NCBITaxon_2697049
https://www.iedb.org/epitope/1313359	Linear peptide	QLSSNFGAISSVLND			965	979			Spike glycoprotein	https://www.uniprot.org/uniprot/P0DTC2.1	Spike glycoprotein	http://www.uniprot.org/uniprot/P0DTC2	Severe acute respiratory syndrome coronavirus 2	http://purl.obolibrary.org/obo/NCBITaxon_2697049	Severe acute respiratory syndrome coronavirus 2	http://purl.obolibrary.org/obo/NCBITaxon_2697049
https://www.iedb.org/epitope/1313363	Linear peptide	QNVLYENQKLIANQF			913	927			surface glycoprotein [Severe acute respiratory syndrome coronavirus 2]	http://www.ncbi.nlm.nih.gov/protein/YP_009724390.1	Spike glycoprotein	http://www.uniprot.org/uniprot/P0DTC2	Severe acute respiratory syndrome coronavirus 2	http://purl.obolibrary.org/obo/NCBITaxon_2697049	Severe acute respiratory syndrome coronavirus 2	http://purl.obolibrary.org/obo/NCBITaxon_2697049
https://www.iedb.org/epitope/1313368	Linear peptide	QPFLMDLEGKQGNFK			173	187			Spike glycoprotein	https://www.uniprot.org/uniprot/P0DTC2.1	Spike glycoprotein	http://www.uniprot.org/uniprot/P0DTC2	Severe acute respiratory syndrome coronavirus 2	http://purl.obolibrary.org/obo/NCBITaxon_2697049	Severe acute respiratory syndrome coronavirus 2	http://purl.obolibrary.org/obo/NCBITaxon_2697049
https://www.iedb.org/epitope/1313385	Linear peptide	QSYGFQPTNGVGYQP			493	507			Spike glycoprotein	https://www.uniprot.org/uniprot/P0DTC2.1	Spike glycoprotein	http://www.uniprot.org/uniprot/P0DTC2	Severe acute respiratory syndrome coronavirus 2	http://purl.obolibrary.org/obo/NCBITaxon_2697049	Severe acute respiratory syndrome coronavirus 2	http://purl.obolibrary.org/obo/NCBITaxon_2697049
https://www.iedb.org/epitope/1313388	Linear peptide	QTNSPRRARSVASQS			677	691			Spike glycoprotein	https://www.uniprot.org/uniprot/P0DTC2.1	Spike glycoprotein	http://www.uniprot.org/uniprot/P0DTC2	Severe acute respiratory syndrome coronavirus 2	http://purl.obolibrary.org/obo/NCBITaxon_2697049	Severe acute respiratory syndrome coronavirus 2	http://purl.obolibrary.org/obo/NCBITaxon_2697049
https://www.iedb.org/epitope/1313403	Linear peptide	RALTGIAVEQDKNTQ			765	779			Spike glycoprotein	https://www.uniprot.org/uniprot/P0DTC2.1	Spike glycoprotein	http://www.uniprot.org/uniprot/P0DTC2	Severe acute respiratory syndrome coronavirus 2	http://purl.obolibrary.org/obo/NCBITaxon_2697049	Severe acute respiratory syndrome coronavirus 2	http://purl.obolibrary.org/obo/NCBITaxon_2697049
https://www.iedb.org/epitope/1313420	Linear peptide	RFNGIGVTQNVLYEN			905	919			Spike glycoprotein	https://www.uniprot.org/uniprot/P0DTC2.1	Spike glycoprotein	http://www.uniprot.org/uniprot/P0DTC2	Severe acute respiratory syndrome coronavirus 2	http://purl.obolibrary.org/obo/NCBITaxon_2697049	Severe acute respiratory syndrome coronavirus 2	http://purl.obolibrary.org/obo/NCBITaxon_2697049
https://www.iedb.org/epitope/1313423	Linear peptide	RFQTLLALHRSYLTP			237	251			Spike glycoprotein	https://www.uniprot.org/uniprot/P0DTC2.1	Spike glycoprotein	http://www.uniprot.org/uniprot/P0DTC2	Severe acute respiratory syndrome coronavirus 2	http://purl.obolibrary.org/obo/NCBITaxon_2697049	Severe acute respiratory syndrome coronavirus 2	http://purl.obolibrary.org/obo/NCBITaxon_2697049
https://www.iedb.org/epitope/1313442	Linear peptide	RISNCVADYSVLYNS			357	371			Spike glycoprotein	https://www.uniprot.org/uniprot/P0DTC2.1	Spike glycoprotein	http://www.uniprot.org/uniprot/P0DTC2	Severe acute respiratory syndrome coronavirus 2	http://purl.obolibrary.org/obo/NCBITaxon_2697049	Severe acute respiratory syndrome coronavirus 2	http://purl.obolibrary.org/obo/NCBITaxon_2697049
https://www.iedb.org/epitope/1313457	Linear peptide	RLNEVAKNLNESLID			1185	1199			Spike glycoprotein	https://www.uniprot.org/uniprot/P0DTC2.1	Spike glycoprotein	http://www.uniprot.org/uniprot/P0DTC2	Severe acute respiratory syndrome coronavirus 2	http://purl.obolibrary.org/obo/NCBITaxon_2697049	Severe acute respiratory syndrome coronavirus 2	http://purl.obolibrary.org/obo/NCBITaxon_2697049
https://www.iedb.org/epitope/1313495	Linear peptide	RTFLLKYNENGTITD			273	287			Spike glycoprotein	https://www.uniprot.org/uniprot/P0DTC2.1	Spike glycoprotein	http://www.uniprot.org/uniprot/P0DTC2	Severe acute respiratory syndrome coronavirus 2	http://purl.obolibrary.org/obo/NCBITaxon_2697049	Severe acute respiratory syndrome coronavirus 2	http://purl.obolibrary.org/obo/NCBITaxon_2697049
https://www.iedb.org/epitope/1313517	Linear peptide	RVVVLSFELLHAPAT			509	523			surface glycoprotein [Severe acute respiratory syndrome coronavirus 2]	http://www.ncbi.nlm.nih.gov/protein/QHD43416.1	Spike glycoprotein	http://www.uniprot.org/uniprot/P0DTC2	Severe acute respiratory syndrome coronavirus 2 Wuhan/Hu-1/2019		Severe acute respiratory syndrome coronavirus 2	http://purl.obolibrary.org/obo/NCBITaxon_2697049
https://www.iedb.org/epitope/1313526	Linear peptide	SAIGKIQDSLSSTAS			929	943			Spike glycoprotein	https://www.uniprot.org/uniprot/P0DTC2.1	Spike glycoprotein	http://www.uniprot.org/uniprot/P0DTC2	Severe acute respiratory syndrome coronavirus 2	http://purl.obolibrary.org/obo/NCBITaxon_2697049	Severe acute respiratory syndrome coronavirus 2	http://purl.obolibrary.org/obo/NCBITaxon_2697049
https://www.iedb.org/epitope/1313542	Linear peptide	SETKCTLKSFTVEKG			297	311			Spike glycoprotein	https://www.uniprot.org/uniprot/P0DTC2.1	Spike glycoprotein	http://www.uniprot.org/uniprot/P0DTC2	Severe acute respiratory syndrome coronavirus 2	http://purl.obolibrary.org/obo/NCBITaxon_2697049	Severe acute respiratory syndrome coronavirus 2	http://purl.obolibrary.org/obo/NCBITaxon_2697049
https://www.iedb.org/epitope/1313549	Linear peptide	SFSTFKCYGVSPTKL			373	387			Spike glycoprotein	https://www.uniprot.org/uniprot/P0DTC2.1	Spike glycoprotein	http://www.uniprot.org/uniprot/P0DTC2	Severe acute respiratory syndrome coronavirus 2	http://purl.obolibrary.org/obo/NCBITaxon_2697049	Severe acute respiratory syndrome coronavirus 2	http://purl.obolibrary.org/obo/NCBITaxon_2697049
https://www.iedb.org/epitope/1313550	Linear peptide	SFTVEKGIYQTSNFR			305	319			Spike glycoprotein	https://www.uniprot.org/uniprot/P0DTC2.1	Spike glycoprotein	http://www.uniprot.org/uniprot/P0DTC2	Severe acute respiratory syndrome coronavirus 2	http://purl.obolibrary.org/obo/NCBITaxon_2697049	Severe acute respiratory syndrome coronavirus 2	http://purl.obolibrary.org/obo/NCBITaxon_2697049
https://www.iedb.org/epitope/1313572	Linear peptide	SIVRFPNITNLCPFG			325	339			Spike glycoprotein	https://www.uniprot.org/uniprot/P0DTC2.1	Spike glycoprotein	http://www.uniprot.org/uniprot/P0DTC2	Severe acute respiratory syndrome coronavirus 2	http://purl.obolibrary.org/obo/NCBITaxon_2697049	Severe acute respiratory syndrome coronavirus 2	http://purl.obolibrary.org/obo/NCBITaxon_2697049
https://www.iedb.org/epitope/1313576	Linear peptide	SKRSFIEDLLFNKVT			813	827			Spike glycoprotein	https://www.uniprot.org/uniprot/P0DTC2.1	Spike glycoprotein	http://www.uniprot.org/uniprot/P0DTC2	Severe acute respiratory syndrome coronavirus 2	http://purl.obolibrary.org/obo/NCBITaxon_2697049	Severe acute respiratory syndrome coronavirus 2	http://purl.obolibrary.org/obo/NCBITaxon_2697049
https://www.iedb.org/epitope/1313627	Linear peptide	SNGTHWFVTQRNFYE			1097	1111			Spike glycoprotein	https://www.uniprot.org/uniprot/P0DTC2.1	Spike glycoprotein	http://www.uniprot.org/uniprot/P0DTC2	Severe acute respiratory syndrome coronavirus 2	http://purl.obolibrary.org/obo/NCBITaxon_2697049	Severe acute respiratory syndrome coronavirus 2	http://purl.obolibrary.org/obo/NCBITaxon_2697049
https://www.iedb.org/epitope/1313628	Linear peptide	SNQVAVLYQDVNCTE			605	619			Spike glycoprotein	https://www.uniprot.org/uniprot/P0DTC2.1	Spike glycoprotein	http://www.uniprot.org/uniprot/P0DTC2	Severe acute respiratory syndrome coronavirus 2	http://purl.obolibrary.org/obo/NCBITaxon_2697049	Severe acute respiratory syndrome coronavirus 2	http://purl.obolibrary.org/obo/NCBITaxon_2697049
https://www.iedb.org/epitope/1313652	Linear peptide	SQCVNLTTRTQLPPA			13	27			surface glycoprotein [Severe acute respiratory syndrome coronavirus 2]	http://www.ncbi.nlm.nih.gov/protein/YP_009724390.1	Spike glycoprotein	http://www.uniprot.org/uniprot/P0DTC2	Severe acute respiratory syndrome coronavirus 2 Wuhan/Hu-1/2019		Severe acute respiratory syndrome coronavirus 2	http://purl.obolibrary.org/obo/NCBITaxon_2697049
https://www.iedb.org/epitope/1313657	Linear peptide	SQSIIAYTMSLGAEN			689	703			Spike glycoprotein	https://www.uniprot.org/uniprot/P0DTC2.1	Spike glycoprotein	http://www.uniprot.org/uniprot/P0DTC2	Severe acute respiratory syndrome coronavirus 2	http://purl.obolibrary.org/obo/NCBITaxon_2697049	Severe acute respiratory syndrome coronavirus 2	http://purl.obolibrary.org/obo/NCBITaxon_2697049
https://www.iedb.org/epitope/1313684	Linear peptide	SSVLHSTQDLFLPFF			45	59			Spike glycoprotein	https://www.uniprot.org/uniprot/P0DTC2.1	Spike glycoprotein	http://www.uniprot.org/uniprot/P0DTC2	Severe acute respiratory syndrome coronavirus 2	http://purl.obolibrary.org/obo/NCBITaxon_2697049	Severe acute respiratory syndrome coronavirus 2	http://purl.obolibrary.org/obo/NCBITaxon_2697049
https://www.iedb.org/epitope/1313689	Linear peptide	STEIYQAGSTPCNGV			469	483			Spike glycoprotein	https://www.uniprot.org/uniprot/P0DTC2.1	Spike glycoprotein	http://www.uniprot.org/uniprot/P0DTC2	Severe acute respiratory syndrome coronavirus 2	http://purl.obolibrary.org/obo/NCBITaxon_2697049	Severe acute respiratory syndrome coronavirus 2	http://purl.obolibrary.org/obo/NCBITaxon_2697049
https://www.iedb.org/epitope/1313696	Linear peptide	STPCNGVEGFNCYFP			477	491			surface glycoprotein [Severe acute respiratory syndrome coronavirus 2]	http://www.ncbi.nlm.nih.gov/protein/QHD43416.1	Spike glycoprotein	http://www.uniprot.org/uniprot/P0DTC2	Severe acute respiratory syndrome coronavirus 2 Wuhan/Hu-1/2019		Severe acute respiratory syndrome coronavirus 2	http://purl.obolibrary.org/obo/NCBITaxon_2697049
https://www.iedb.org/epitope/1313713	Linear peptide	SVYAWNRKRISNCVA			349	363			Spike glycoprotein	https://www.uniprot.org/uniprot/P0DTC2.1	Spike glycoprotein	http://www.uniprot.org/uniprot/P0DTC2	Severe acute respiratory syndrome coronavirus 2	http://purl.obolibrary.org/obo/NCBITaxon_2697049	Severe acute respiratory syndrome coronavirus 2	http://purl.obolibrary.org/obo/NCBITaxon_2697049
https://www.iedb.org/epitope/1313719	Linear peptide	SYQTQTNSPRRARSV			673	687			Spike glycoprotein	https://www.uniprot.org/uniprot/P0DTC2.1	Spike glycoprotein	http://www.uniprot.org/uniprot/P0DTC2	Severe acute respiratory syndrome coronavirus 2	http://purl.obolibrary.org/obo/NCBITaxon_2697049	Severe acute respiratory syndrome coronavirus 2	http://purl.obolibrary.org/obo/NCBITaxon_2697049
[truncated: 4,684 more rows]

## Sheet: Help
Section	Epitope ID	Epitope	Epitope	Epitope	Epitope	Epitope	Epitope	Epitope	Epitope	Epitope	Epitope	Epitope	Epitope	Epitope	Epitope	Epitope	Epitope	Related Object	Related Object	Related Object	Related Object	Related Object	Related Object	Related Object	Related Object	Related Object	Related Object	Related Object	Related Object	Related Object	Related Object	Related Object
[truncated: 6 more rows]

[truncated: 1 more sheets: Query Parameters]
